# Supplementary material for: GENEasso: a curated resource of credible disease–gene associations across complex diseases from GWAS summary statistics
Source: Nucleic Acids Res. 2025 Oct 30;54(D1):D1415–24. doi: 10.1093/nar/gkaf1097 (PMC12807607; doi:10.1093/nar/gkaf1097)
Supplement: gkaf1097_Supplemental_Files [file gkaf1097_supplemental_files.zip]

Archive with 2 entries (2 files):
- Supplementary material.pdf
- Supplementary Table S1.xlsx
