# Supplementary material for: GENEasso: a curated resource of credible disease–gene associations across complex diseases from GWAS summary statistics
Source: Nucleic Acids Res. 2025 Oct 30;54(D1):D1415–24. doi: 10.1093/nar/gkaf1097 (PMC12807607; doi:10.1093/nar/gkaf1097)
Supplement: gkaf1097_Supplemental_Files [file gkaf1097_supplemental_files.zip › Supplementary Table S1.xlsx]

## Sheet: Supplementary Table S1
Supplementary Table S1. The detail information of curated GWAS summary datasets collected in Geneasso.
DAID	Reported Trait	Trait Ontology ID	Sample Size	Num Case	Num Control	Population	PMID
GA00001	G25 Other Extrapyramidal And Movement Disorders	MONDO:0001815	452264	666	451598	EUR	30349118
GA00002	G20 Parkinson's Disease	EFO:0600011	452264	1239	451025	EUR	30349118
GA00003	L72 Follicular Cysts Of Skin And Subcutaneous Tissue	EFO:0004766	452264	9047	443217	EUR	30349118
GA00004	Bacterial Infection	EFO:0000771	452264	4559	447705	EUR	30349118
GA00005	Psychological/Psychiatric Problem	EFO:0009095	452264	34288	417976	EUR	30349118
GA00006	H15-H22 Disorders Of Sclera, Cornea, Iris And Ciliary Body	UBERON:0001769	452264	1784	450480	EUR	30349118
GA00007	Heart Valve Problem/Heart Murmur	HP:0030148	452264	3555	448709	EUR	30349118
GA00008	O94-O99 Other Obstetric Conditions, Not Elsewhere Classified	EFO:0000684	245494	1934	450330	EUR	30349118
GA00009	Other Fractures	EFO:1001425	452264	735	451529	EUR	30349118
GA00010	Glaucoma	MONDO:0005041	452264	4633	447631	EUR	30349118
GA00011	A30-A49 Other Bacterial Diseases	EFO:1001272	452264	5281	446983	EUR	30349118
GA00012	K40 Inguinal Hernia	HP:0000023	452264	17116	435148	EUR	30349118
GA00013	K41 Femoral Hernia	EFO:1001791	452264	689	451575	EUR	30349118
GA00014	K42 Umbilical Hernia	HP:0001537	452264	4092	448172	EUR	30349118
GA00015	K43 Ventral Hernia	EFO:1001866	452264	3710	448554	EUR	30349118
GA00016	G51 Facial Nerve Disorders	EFO:1002051	452264	938	451326	EUR	30349118
GA00017	G57 Mononeuropathies Of Lower Limb	EFO:0007068	452264	1812	450452	EUR	30349118
GA00018	Gastric/Stomach Ulcers	HP:0001026	452264	3243	449021	EUR	30349118
GA00019	E66 Obesity	EFO:0001073	452264	11846	440418	EUR	30349118
GA00020	Mumps / Epidemic Parotitis	EFO:0007383	452264	966	451298	EUR	30349118
GA00021	Other Renal/Kidney Problem	EFO:0005708	452264	2443	449821	EUR	30349118
GA00022	G40-G47 Episodic And Paroxysmal Disorders	HP:0004763	452264	15533	436731	EUR	30349118
GA00023	G00-G09 Inflammatory Diseases Of The Central Nervous System	EFO:0009386	452264	670	451594	EUR	30349118
GA00024	J22 Unspecified Acute Lower Respiratory Infection	EFO:0000694	452264	8210	444054	EUR	30349118
GA00025	Hypothyroidism/Myxoedema	EFO:0004705	452264	22141	430123	EUR	30349118
GA00026	D73 Diseases Of Spleen	EFO:0009002	452264	575	451689	EUR	30349118
GA00027	D70 Agranulocytosis	HP:0012234	452264	3509	448755	EUR	30349118
GA00028	B25-B34 Other Viral Diseases	EFO:0000763	452264	2102	450162	EUR	30349118
GA00029	Epilepsy	EFO:0000474	452264	3724	448540	EUR	30349118
GA00030	D75 Other Diseases Of Blood And Blood-forming Organs	EFO:0005635	452264	677	451587	EUR	30349118
GA00031	N93 Other Abnormal Uterine And Vaginal Bleeding	MONDO:0002878	245494	4503	447761	EUR	30349118
GA00032	N97 Female Infertility	EFO:0008560	245494	1097	451167	EUR	30349118
GA00033	F05 Delirium, Not Induced By Alcohol And Other Psychoactive Substances	EFO:1001242	452264	622	451642	EUR	30349118
GA00034	D51 Vitamin B12 Deficiency Anaemia	EFO:0000734	452264	961	451303	EUR	30349118
GA00035	Hiatus Hernia	HP:0002036	452264	10441	441823	EUR	30349118
GA00036	L20-L30 Dermatitis And Eczema	EFO:0000274	452264	3418	448846	EUR	30349118
GA00037	Eczema/Dermatitis	EFO:0005319	452264	11552	440712	EUR	30349118
GA00038	Other Neurological Problem	EFO:0000618	452264	6392	445872	EUR	30349118
GA00039	M70-M79 Other Soft Tissue Disorders	EFO:0009470	452264	30162	422102	EUR	30349118
GA00040	Gastritis/Gastric Erosions	EFO:0000217	452264	703	451561	EUR	30349118
GA00041	I50 Heart Failure	EFO:0003144	452264	5901	446363	EUR	30349118
GA00042	N03 Chronic Nephritic Syndrome	EFO:0004540	452264	943	451321	EUR	30349118
GA00043	N02 Recurrent And Persistent Haematuria	MONDO:0017189	452264	767	451497	EUR	30349118
GA00044	C43 Malignant Melanoma Of Skin	EFO:0000389	452264	2465	449799	EUR	30349118
GA00045	M24 Other Specific Joint Derangements	EFO:1000999	452264	2830	449434	EUR	30349118
GA00046	M20 Acquired Deformities Of Fingers And Toes	Orphanet:357332	452264	10650	441614	EUR	30349118
GA00047	M21 Other Acquired Deformities Of Limbs	MONDO:0017427	452264	1843	450421	EUR	30349118
GA00048	M22 Disorders Of Patella	EFO:0009665	452264	1017	451247	EUR	30349118
GA00049	D65-D69 Coagulation Defects, Purpura And Other Haemorrhagic Conditions	EFO:0004629	452264	2847	449417	EUR	30349118
GA00050	Kidney Stone/Ureter Stone/Bladder Stone	EFO:1001228	452264	3522	448742	EUR	30349118
GA00052	Breast Disease (not Cancer)	EFO:0009483	245494	3527	448737	EUR	30349118
GA00053	D86 Sarcoidosis	MONDO:0019338	452264	584	451680	EUR	30349118
GA00055	E50-E64 Other Nutritional Deficiencies	MONDO:0021179	452264	1518	450746	EUR	30349118
GA00056	J95-J99 Other Diseases Of The Respiratory System	EFO:0000684	452264	5837	446427	EUR	30349118
GA00057	Depression	EFO:0003761	452264	26114	426150	EUR	30349118
GA00058	K90-K93 Other Diseases Of The Digestive System	EFO:0000405	452264	13816	438448	EUR	30349118
GA00059	E05 Thyrotoxicosis [hyperthyroidism]	EFO:0009190	452264	2010	450254	EUR	30349118
GA00060	Pleurisy	EFO:1001825	452264	1538	450726	EUR	30349118
GA00061	K35 Acute Appendicitis	EFO:0007149	452264	3169	449095	EUR	30349118
GA00062	Gestational Hypertension/Pre-eclampsia	EFO:0000668	245494	1829	450435	EUR	30349118
GA00063	B98 Other Specified Infectious Agents As The Cause Of Diseases Classified To Other Chapters	EFO:0000684	452264	918	451346	EUR	30349118
GA00065	B95 Streptococcus And Staphylococcus As The Cause Of Diseases Classified To Other Chapters	NCBITaxon:1309	452264	4435	447829	EUR	30349118
GA00066	L00-L08 Infections Of The Skin And Subcutaneous Tissue	HP:0001482	452264	11569	440695	EUR	30349118
GA00067	Cerebrovascular Disease	EFO:0003763	452264	8385	443879	EUR	30349118
GA00068	K20-K31 Diseases Of Oesophagus, Stomach And Duodenum	UBERON:0002114	452264	66970	385294	EUR	30349118
GA00069	F10 Mental And Behavioural Disorders Due To Use Of Alcohol	EFO:0000677	452264	5797	446467	EUR	30349118
GA00070	I69 Sequelae Of Cerebrovascular Disease	EFO:0003763	452264	1359	450905	EUR	30349118
GA00071	N30-N39 Other Diseases Of Urinary System	EFO:0009690	452264	32127	420137	EUR	30349118
GA00072	H25-H28 Disorders Of Lens	EFO:0009674	452264	22149	430115	EUR	30349118
GA00074	Mania/Bipolar Disorder/Manic Depression	MONDO:0004985	452264	1260	451004	EUR	30349118
GA00075	I72 Other Aneurysm	EFO:0009659	452264	518	451746	EUR	30349118
GA00076	L43 Lichen Planus	EFO:1000726	452264	607	451657	EUR	30349118
GA00077	Angina	EFO:0003913	452264	14399	437865	EUR	30349118
GA00078	E27 Other Disorders Of Adrenal Gland	EFO:0005539	452264	507	451757	EUR	30349118
GA00079	A00-A09 Intestinal Infectious Diseases	MONDO:0000916	452264	9664	442600	EUR	30349118
GA00080	E21 Hyperparathyroidism And Other Disorders Of Parathyroid Gland	EFO:1001173	452264	877	451387	EUR	30349118
GA00081	Measles / Morbillivirus	EFO:1002025	452264	1503	450761	EUR	30349118
GA00082	O80 Single Spontaneous Delivery	EFO:0009638	245494	2216	450048	EUR	30349118
GA00083	O82 Single Delivery By Caesarean Section	EFO:0009636	245494	603	451661	EUR	30349118
GA00085	Urinary Tract Infection/Kidney Infection	EFO:0003103	452264	2554	449710	EUR	30349118
GA00086	O16 Unspecified Maternal Hypertension	EFO:0000668	245494	651	451613	EUR	30349118
GA00090	D50-D53 Nutritional Anaemias	EFO:0001069	452264	9393	442871	EUR	30349118
GA00091	K00-K14 Diseases Of Oral Cavity, Salivary Glands And Jaws	UBERON:0000165	452264	16993	435271	EUR	30349118
GA00092	L30 Other Dermatitis	EFO:1000753	452264	1654	450610	EUR	30349118
GA00093	Allergy/Hypersensitivity/Anaphylaxis	EFO:1001243	452264	33472	418792	EUR	30349118
GA00094	F41 Other Anxiety Disorders	EFO:0006788	452264	6486	445778	EUR	30349118
GA00095	F40 Phobic Anxiety Disorders	EFO:1001908	452264	609	451655	EUR	30349118
GA00096	K31 Other Diseases Of Stomach And Duodenum	UBERON:0002114	452264	7910	444354	EUR	30349118
GA00097	K30 Dyspepsia	EFO:0008533	452264	13104	439160	EUR	30349118
GA00098	M48 Other Spondylopathies	MONDO:0001434	452264	4430	447834	EUR	30349118
GA00099	Other Abdominal Problem	HP:0011848	452264	5875	446389	EUR	30349118
GA00100	N48 Other Disorders Of Penis	UBERON:0000989	206770	2260	450004	EUR	30349118
GA00101	Allergy Or Anaphylactic Reaction To Food	EFO:1001890	452264	2035	450229	EUR	30349118
GA00102	N41 Inflammatory Diseases Of Prostate	EFO:0003767	206770	1688	450576	EUR	30349118
GA00103	N40 Hyperplasia Of Prostate	EFO:0000284	206770	12172	440092	EUR	30349118
GA00104	N43 Hydrocele And Spermatocele	EFO:1001189	206770	1477	450787	EUR	30349118
GA00105	N45 Orchitis And Epididymitis	EFO:1001078	206770	897	451367	EUR	30349118
GA00106	Heart Arrhythmia	MONDO:0007263	452264	6912	445352	EUR	30349118
GA00107	K80 Cholelithiasis	EFO:0004799	452264	15653	436611	EUR	30349118
GA00108	B95-B98 Bacterial, Viral And Other Infectious Agents	MONDO:0025294	452264	14243	438021	EUR	30349118
GA00109	K82 Other Diseases Of Gallbladder	EFO:0003832	452264	1949	450315	EUR	30349118
GA00111	K85 Acute Pancreatitis	EFO:1000652	452264	622	451642	EUR	30349118
GA00112	K86 Other Diseases Of Pancreas	EFO:0009605	452264	1221	451043	EUR	30349118
GA00113	Sarcoidosis	MONDO:0019338	452264	867	451397	EUR	30349118
GA00114	Ankylosing Spondylitis	EFO:0003898	452264	1265	450999	EUR	30349118
GA00115	K76 Other Diseases Of Liver	EFO:0001421	452264	3737	448527	EUR	30349118
GA00116	Viral Infection	EFO:0000763	452264	3530	448734	EUR	30349118
GA00117	Vasculitis	EFO:0006803	452264	1297	450967	EUR	30349118
GA00118	Cervical Spondylosis	EFO:0009610	452264	3228	449036	EUR	30349118
GA00120	J20-J22 Other Acute Lower Respiratory Infections	HP:0002788	452264	8383	443881	EUR	30349118
GA00122	Fracture Head & Neck	EFO:1001811	452264	1246	451018	EUR	30349118
GA00124	Anal Problem	EFO:1000080	452264	1461	450803	EUR	30349118
GA00125	Colitis/Not Crohns Or Ulcerative Colitis	EFO:0000729	452264	1171	451093	EUR	30349118
GA00126	I08 Multiple Valve Diseases	EFO:0009551	452264	1806	450458	EUR	30349118
GA00127	K65-K67 Diseases Of Peritoneum	UBERON:0002358	452264	4114	448150	EUR	30349118
GA00128	Sciatica	HP:0011868	452264	4273	447991	EUR	30349118
GA00129	M51 Other Intervertebral Disk Disorders	UBERON:0001066	452264	7976	444288	EUR	30349118
GA00130	M50 Cervical Disk Disorders	EFO:0009537	452264	1645	450619	EUR	30349118
GA00131	Duodenal Ulcer	EFO:0004607	452264	1865	450399	EUR	30349118
GA00132	Joint Disorder	EFO:1000999	452264	57632	394632	EUR	30349118
GA00133	C34 Malignant Neoplasm Of Bronchus And Lung	MONDO:0001672	452264	1655	450609	EUR	30349118
GA00134	H55-H59 Other Disorders Of Eye And Adnexa	EFO:0009546	452264	1072	451192	EUR	30349118
GA00135	Bone Disorder	EFO:0004260	452264	10131	442133	EUR	30349118
GA00136	H54 Blindness And Low Vision	Orphanet:16	452264	947	451317	EUR	30349118
GA00137	Haematology	EFO:0005719	452264	6314	445950	EUR	30349118
GA00138	L80-L99 Other Disorders Of The Skin And Subcutaneous Tissue	HP:0001482	452264	17416	434848	EUR	30349118
GA00139	H50 Other Strabismus	HP:0000486	452264	1005	451259	EUR	30349118
GA00140	H53 Visual Disturbances	HP:0000505	452264	3251	449013	EUR	30349118
GA00141	I30-I52 Other Forms Of Heart Disease	EFO:0000319	452264	31135	421129	EUR	30349118
GA00142	L08 Other Local Infections Of Skin And Subcutaneous Tissue	EFO:0000701	452264	1345	450919	EUR	30349118
GA00143	L05 Pilonidal Cyst	HP:0010769	452264	532	451732	EUR	30349118
GA00144	L03 Cellulitis	EFO:0003035	452264	7831	444433	EUR	30349118
GA00145	D70-D77 Other Diseases Of Blood And Blood-forming Organs	EFO:0005635	452264	5047	447217	EUR	30349118
GA00146	Rheumatic Fever	EFO:1001160	452264	1358	450906	EUR	30349118
GA00147	K81 Cholecystitis	HP:0001082	452264	2923	449341	EUR	30349118
GA00148	Liver/Biliary/Pancreas Problem	MONDO:0020020	452264	12745	439519	EUR	30349118
GA00149	J09-J18 Influenza And Pneumonia	EFO:0007541	452264	10739	441525	EUR	30349118
GA00150	Diabetic Eye Disease	EFO:0009486	452264	852	451412	EUR	30349118
GA00151	F00-F09 Organic, Including Symptomatic, Mental Disorders	EFO:0000677	452264	1718	450546	EUR	30349118
GA00152	Tuberculosis (tb)	EFO:1000049	452264	2219	450045	EUR	30349118
GA00153	Eye/Eyelid Problem	UBERON:0001711	452264	18055	434209	EUR	30349118
GA00154	Peripheral Vascular Disease	EFO:0003875	452264	1337	450927	EUR	30349118
GA00155	J84 Other Interstitial Pulmonary Diseases	EFO:0004244	452264	1136	451128	EUR	30349118
GA00157	G43 Migraine	MONDO:0005277	452264	3012	449252	EUR	30349118
GA00158	G44 Other Headache Syndromes	EFO:0009550	452264	568	451696	EUR	30349118
GA00159	G45 Transient Cerebral Ischaemic Attacks And Related Syndromes	CHEBI:50385	452264	2765	449499	EUR	30349118
GA00160	G47 Sleep Disorders	EFO:0008568	452264	5822	446442	EUR	30349118
GA00161	L40-L45 Papulosquamous Disorders	EFO:0009692	452264	3099	449165	EUR	30349118
GA00162	B34 Viral Infection Of Unspecified Site	EFO:0004196	452264	1888	450376	EUR	30349118
GA00163	Pancreatic Disease	Orphanet:165661	452264	1031	451233	EUR	30349118
GA00164	B37 Candidiasis	MONDO:0002026	452264	2354	449910	EUR	30349118
GA00165	O48 Prolonged Pregnancy	EFO:0009681	245494	1308	450956	EUR	30349118
GA00166	J31 Chronic Rhinitis, Nasopharyngitis And Pharyngitis	MONDO:0002258	452264	948	451316	EUR	30349118
GA00167	J32 Chronic Sinusitis	EFO:0007486	452264	2689	449575	EUR	30349118
GA00168	J33 Nasal Polyp	EFO:1000391	452264	3528	448736	EUR	30349118
GA00169	Bowel Problem	EFO:1001061	452264	30227	422037	EUR	30349118
GA00170	O42 Premature Rupture Of Membranes	HP:0001788	245494	1177	451087	EUR	30349118
GA00171	J39 Other Diseases Of Upper Respiratory Tract	EFO:0000684	452264	779	451485	EUR	30349118
GA00172	O46 Antepartum Haemorrhage, Not Elsewhere Classified	HP:0025328	245494	701	451563	EUR	30349118
GA00173	O47 False Labour	EFO:0009639	245494	1152	451112	EUR	30349118
GA00174	D06 Carcinoma In Situ Of Cervix Uteri	MONDO:0042487	245494	1992	450272	EUR	30349118
GA00175	D05 Carcinoma In Situ Of Breast	MONDO:0004658	245494	1840	450424	EUR	30349118
GA00176	D04 Carcinoma In Situ Of Skin	MONDO:0004641	452264	991	451273	EUR	30349118
GA00177	D03 Melanoma In Situ	EFO:0000756	452264	946	451318	EUR	30349118
GA00178	I35 Nonrheumatic Aortic Valve Disorders	EFO:0009531	452264	2783	449481	EUR	30349118
GA00179	I34 Nonrheumatic Mitral Valve Disorders	EFO:0009557	452264	2552	449712	EUR	30349118
GA00180	Hayfever/Allergic Rhinitis	EFO:0003956	452264	25473	426791	EUR	30349118
GA00181	Anaemia	HP:0001915	452264	4598	447666	EUR	30349118
GA00182	E15-E16 Other Disorders Of Glucose Regulation And Pancreatic Internal Secretion	EFO:0007736	452264	1013	451251	EUR	30349118
GA00183	F17 Mental And Behavioural Disorders Due To Use Of Tobacco	EFO:0000677	452264	12310	439954	EUR	30349118
GA00184	N12 Tubulo-interstitial Nephritis, Not Specified As Acute Or Chronic	EFO:1000178	452264	991	451273	EUR	30349118
GA00185	N17 Acute Renal Failure	MONDO:0002492	452264	4913	447351	EUR	30349118
GA00186	Irritable Bowel Syndrome	EFO:0000555	452264	10696	441568	EUR	30349118
GA00187	G30-G32 Other Degenerative Diseases Of The Nervous System	EFO:0005772	452264	1070	451194	EUR	30349118
GA00188	N18 Chronic Renal Failure	EFO:0003884	452264	4905	447359	EUR	30349118
GA00189	N19 Unspecified Renal Failure	EFO:1002048	452264	1516	450748	EUR	30349118
GA00190	K70 Alcoholic Liver Disease	EFO:0008573	452264	919	451345	EUR	30349118
GA00191	K75 Other Inflammatory Liver Diseases	EFO:0001421	452264	734	451530	EUR	30349118
GA00192	K74 Fibrosis And Cirrhosis Of Liver	EFO:0001422	452264	901	451363	EUR	30349118
GA00194	I46 Cardiac Arrest	EFO:0009492	452264	1033	451231	EUR	30349118
GA00195	I47 Paroxysmal Tachycardia	EFO:0009493	452264	3531	448733	EUR	30349118
GA00196	I44 Atrioventricular And Left Bundle-branch Block	UBERON:0002135	452264	3957	448307	EUR	30349118
GA00197	I45 Other Conduction Disorders	EFO:0005137	452264	2390	449874	EUR	30349118
GA00198	I42 Cardiomyopathy	EFO:0000318	452264	1372	450892	EUR	30349118
GA00199	H25 Senile Cataract	MONDO:0004847	452264	9109	443155	EUR	30349118
GA00200	H26 Other Cataract	MONDO:0015300	452264	15591	436673	EUR	30349118
GA00201	M65-M68 Disorders Of Synovium And Tendon	MONDO:0002528	452264	10046	442218	EUR	30349118
GA00202	G35-G37 Demyelinating Diseases Of The Central Nervous System	EFO:1000870	452264	1631	450633	EUR	30349118
GA00203	Obstetric Problem	EFO:1001385	245494	1248	451016	EUR	30349118
GA00204	O00-O08 Pregnancy With Abortive Outcome	EFO:0008462	245494	3984	448280	EUR	30349118
GA00205	Back Pain	HP:0003418	452264	2399	449865	EUR	30349118
GA00206	Transient Ischaemic Attack (tia)	EFO:0003764	452264	1675	450589	EUR	30349118
GA00207	Psoriasis	EFO:0000676	452264	5175	447089	EUR	30349118
GA00208	Blistering/Desquamating Skin Disorder	EFO:0000701	452264	820	451444	EUR	30349118
GA00209	Abdominal Hernia	HP:0004872	452264	2609	449655	EUR	30349118
GA00210	Neck Problem/Injury	EFO:0009476	452264	3606	448658	EUR	30349118
GA00211	Deep Venous Thrombosis (dvt)	EFO:0003907	452264	9059	443205	EUR	30349118
GA00212	E00-E07 Disorders Of Thyroid Gland	EFO:1000627	452264	18652	433612	EUR	30349118
GA00213	M80-M85 Disorders Of Bone Density And Structure	HP:0004348	452264	9873	442391	EUR	30349118
GA00214	Other Urological Problem (male)	UBERON:0010147	206770	8841	443423	EUR	30349118
GA00215	I10-I15 Hypertensive Diseases	EFO:0000537	452264	84910	367354	EUR	30349118
GA00216	J00-J06 Acute Upper Respiratory Infections	HP:0002788	452264	3220	449044	EUR	30349118
GA00217	M10 Gout	EFO:0004274	452264	3528	448736	EUR	30349118
GA00218	M13 Other Arthritis	EFO:0005856	452264	12699	439565	EUR	30349118
GA00219	M15 Polyarthrosis	MONDO:0005178	452264	4373	447891	EUR	30349118
GA00220	Stomach Disorder	EFO:0009608	452264	5007	447257	EUR	30349118
GA00221	Osteoarthritis	MONDO:0005178	452264	37782	414482	EUR	30349118
GA00222	L53 Other Erythematous Conditions	EFO:0000684	452264	579	451685	EUR	30349118
GA00223	E11 Non-insulin-dependent Diabetes Mellitus	EFO:0000400	452264	19860	432404	EUR	30349118
GA00226	E14 Unspecified Diabetes Mellitus	EFO:0000400	452264	2543	449721	EUR	30349118
GA00227	J43 Emphysema	EFO:0000464	452264	1881	450383	EUR	30349118
GA00228	Hepatitis	HP:0012115	452264	2239	450025	EUR	30349118
GA00229	Hypertension	EFO:0000537	452264	120333	331931	EUR	30349118
GA00231	O03 Spontaneous Abortion	EFO:1001255	245494	1484	450780	EUR	30349118
GA00232	G95 Other Diseases Of Spinal Cord	EFO:1001426	452264	618	451646	EUR	30349118
GA00234	G99 Other Disorders Of Nervous System In Diseases Classified Elsewhere	EFO:0000405	452264	1168	451096	EUR	30349118
GA00235	K20 Oesophagitis	HP:0100633	452264	10129	442135	EUR	30349118
GA00236	I26-I28 Pulmonary Heart Disease And Diseases Of Pulmonary Circulation	EFO:0001361	452264	4800	447464	EUR	30349118
GA00237	K26 Duodenal Ulcer	EFO:0004607	452264	3409	448855	EUR	30349118
GA00238	Muscle Or Soft Tissue Injuries	EFO:1001968	452264	3252	449012	EUR	30349118
GA00239	Other Joint Disorder	EFO:0005279	452264	4310	447954	EUR	30349118
GA00240	K25 Gastric Ulcer	EFO:0009454	452264	4689	447575	EUR	30349118
GA00241	E86 Volume Depletion	EFO:0001715	452264	3072	449192	EUR	30349118
GA00242	E83 Disorders Of Mineral Metabolism	EFO:0009556	452264	2342	449922	EUR	30349118
GA00243	Malabsorption/Coeliac Disease	EFO:0001060	452264	1957	450307	EUR	30349118
GA00244	E89 Postprocedural Endocrine And Metabolic Disorders, Not Elsewhere Classified	EFO:0000589	452264	1438	450826	EUR	30349118
GA00245	Stroke	EFO:0000712	452264	6465	445799	EUR	30349118
GA00247	I60-I69 Cerebrovascular Diseases	EFO:0003763	452264	8854	443410	EUR	30349118
GA00248	C50-C50 Malignant Neoplasm Of Breast	EFO:0003869	245494	10478	441786	EUR	30349118
GA00249	Heart Attack/Myocardial Infarction	EFO:0000612	452264	10356	441908	EUR	30349118
GA00250	Chronic Obstructive Airways Disease/Copd	EFO:0000341	452264	1579	450685	EUR	30349118
GA00251	B35-B49 Mycoses	MONDO:0002312	452264	2909	449355	EUR	30349118
GA00252	Diverticular Disease/Diverticulitis	EFO:0009959	452264	5101	447163	EUR	30349118
GA00253	F20 Schizophrenia	MONDO:0005090	452264	590	451674	EUR	30349118
GA00254	D50 Iron Deficiency Anaemia	HP:0001891	452264	8405	443859	EUR	30349118
GA00255	N99-N99 Other Disorders Of The Genitourinary System	EFO:0009663	452264	1273	450991	EUR	30349118
GA00256	N25-N29 Other Disorders Of Kidney And Ureter	UBERON:0000056	452264	2835	449429	EUR	30349118
GA00257	K70-K77 Diseases Of Liver	EFO:0001421	452264	5472	446792	EUR	30349118
GA00258	Peripheral Nerve Disorder	EFO:0003100	452264	2458	449806	EUR	30349118
GA00259	Prostate Problem (not Cancer)	MONDO:0008315	206770	7754	444510	EUR	30349118
GA00261	N28 Other Disorders Of Kidney And Ureter, Not Elsewhere Classified	UBERON:0000056	452264	2596	449668	EUR	30349118
GA00262	I73 Other Peripheral Vascular Diseases	EFO:0003875	452264	4034	448230	EUR	30349118
GA00263	I05-I09 Chronic Rheumatic Heart Diseases	EFO:1001161	452264	2394	449870	EUR	30349118
GA00264	I71 Aortic Aneurysm And Dissection	MONDO:0019625	452264	1470	450794	EUR	30349118
GA00265	I70 Atherosclerosis	EFO:0003914	452264	1371	450893	EUR	30349118
GA00266	N23 Unspecified Renal Colic	EFO:1001412	452264	2063	450201	EUR	30349118
GA00267	N21 Calculus Of Lower Urinary Tract	MONDO:0004828	452264	833	451431	EUR	30349118
GA00268	N20 Calculus Of Kidney And Ureter	EFO:0004253	452264	5216	447048	EUR	30349118
GA00269	C20 Malignant Neoplasm Of Rectum	EFO:1000657	452264	1244	451020	EUR	30349118
GA00270	E20-E35 Disorders Of Other Endocrine Glands	EFO:0001379	452264	2781	449483	EUR	30349118
GA00271	Helicobacter Pylori	NCBITaxon:210	452264	1291	450973	EUR	30349118
GA00272	M41 Scoliosis	EFO:0004273	452264	1140	451124	EUR	30349118
GA00273	M46 Other Inflammatory Spondylopathies	MONDO:0001434	452264	1378	450886	EUR	30349118
GA00274	M47 Spondylosis	MONDO:0002253	452264	8282	443982	EUR	30349118
GA00275	K51 Ulcerative Colitis	EFO:0000729	452264	3497	448767	EUR	30349118
GA00277	N35 Urethral Stricture	HP:0012227	452264	3559	448705	EUR	30349118
GA00278	Osteomyelitis	EFO:0003102	452264	698	451566	EUR	30349118
GA00279	Pulmonary Embolism +/- Dvt	EFO:0003827	452264	3746	448518	EUR	30349118
GA00280	Retinal Problem	EFO:0005773	452264	2720	449544	EUR	30349118
GA00281	Heart/Cardiac Problem	EFO:1000959	452264	32474	419790	EUR	30349118
GA00282	H61 Other Disorders Of External Ear	EFO:0009668	452264	1063	451201	EUR	30349118
GA00283	H60 Otitis Externa	EFO:0009560	452264	578	451686	EUR	30349118
GA00284	N40-N51 Diseases Of Male Genital Organs	EFO:0007355	206770	21184	431080	EUR	30349118
GA00285	H65 Nonsuppurative Otitis Media	MONDO:0001212	452264	1143	451121	EUR	30349118
GA00286	C43-C44 Melanoma And Other Malignant Neoplasms Of Skin	EFO:0000756	452264	17837	434427	EUR	30349118
GA00287	H66 Suppurative And Unspecified Otitis Media	EFO:0007503	452264	855	451409	EUR	30349118
GA00288	C44 Other Malignant Neoplasms Of Skin	EFO:0004198	452264	15372	436892	EUR	30349118
GA00289	Fracture Pelvis & Lower Limb	EFO:0009622	452264	3838	448426	EUR	30349118
GA00290	H83 Other Diseases Of Inner Ear	EFO:0009672	452264	899	451365	EUR	30349118
GA00291	H81 Disorders Of Vestibular Function	EFO:0009691	452264	1071	451193	EUR	30349118
GA00292	N60-N64 Disorders Of Breast	EFO:0009483	452264	5884	446380	EUR	30349118
GA00293	K40-K46 Hernia	HP:0000023	452264	51326	400938	EUR	30349118
GA00294	L85 Other Epidermal Thickening	HP:0011368	452264	745	451519	EUR	30349118
GA00295	L82 Seborrhoeic Keratosis	EFO:0005584	452264	3378	448886	EUR	30349118
GA00296	L81 Other Disorders Of Pigmentation	EFO:1000755	452264	855	451409	EUR	30349118
GA00298	C64-C68 Malignant Neoplasms Of Urinary Tract	EFO:1000363	452264	1829	450435	EUR	30349118
GA00299	Fracture Upper Limb & Shoulder	EFO:0009514	452264	4084	448180	EUR	30349118
GA00300	J96 Respiratory Failure, Not Elsewhere Classified	EFO:0000684	452264	2211	450053	EUR	30349118
GA00301	J93 Pneumothorax	HP:0002108	452264	912	451352	EUR	30349118
GA00302	J90 Pleural Effusion, Not Elsewhere Classified	EFO:0009637	452264	5636	446628	EUR	30349118
GA00303	Hyperthyroidism/Thyrotoxicosis	EFO:0009190	452264	3452	448812	EUR	30349118
GA00304	J98 Other Respiratory Disorders	EFO:0000684	452264	3492	448772	EUR	30349118
GA00305	Benign Breast Lump	HP:0032408	245494	1290	450974	EUR	30349118
GA00306	D60-D64 Aplastic And Other Anaemias	EFO:0010664	452264	13656	438608	EUR	30349118
GA00308	J40 Bronchitis, Not Specified As Acute Or Chronic	EFO:0009661	452264	686	451578	EUR	30349118
GA00309	Varicose Veins	HP:0002619	452264	1622	450642	EUR	30349118
GA00310	Back Problem	HP:0003418	452264	26889	425375	EUR	30349118
GA00311	O75 Other Complications Of Labour And Delivery, Not Elsewhere Classified	HP:0011412	245494	833	451431	EUR	30349118
GA00312	J03 Acute Tonsillitis	HP:0011110	452264	616	451648	EUR	30349118
GA00313	J02 Acute Pharyngitis	EFO:0009657	452264	927	451337	EUR	30349118
GA00314	O70 Perineal Laceration During Delivery	EFO:0009816	245494	5928	446336	EUR	30349118
GA00315	O72 Postpartum Haemorrhage	EFO:0009579	452264	1437	450827	EUR	30349118
GA00318	Dyspepsia / Indigestion	EFO:0008533	452264	565	451699	EUR	30349118
GA00319	I20 Angina Pectoris	EFO:0003913	452264	19935	432329	EUR	30349118
GA00320	I21 Acute Myocardial Infarction	EFO:0008583	452264	8764	443500	EUR	30349118
GA00321	I22 Subsequent Myocardial Infarction	EFO:0008584	452264	788	451476	EUR	30349118
GA00322	I24 Other Acute Ischaemic Heart Diseases	EFO:0003777	452264	1504	450760	EUR	30349118
GA00323	I25 Chronic Ischaemic Heart Disease	MONDO:0001493	452264	27772	424492	EUR	30349118
GA00324	I26 Pulmonary Embolism	EFO:0003827	452264	3952	448312	EUR	30349118
GA00325	I27 Other Pulmonary Heart Diseases	EFO:0001361	452264	904	451360	EUR	30349118
GA00326	C15-C26 Malignant Neoplasms Of Digestive Organs	MONDO:0002516	452264	6134	446130	EUR	30349118
GA00328	M40-M43 Deforming Dorsopathies	MONDO:0009804	452264	3065	449199	EUR	30349118
GA00329	J30-J39 Other Diseases Of Upper Respiratory Tract	MONDO:0004867	452264	15771	436493	EUR	30349118
GA00330	N63 Unspecified Lump In Breast	HP:0032408	452264	1691	450573	EUR	30349118
GA00331	N62 Hypertrophy Of Breast	HP:0010313	452264	895	451369	EUR	30349118
GA00333	Renal/Kidney Failure	EFO:1002048	452264	759	451505	EUR	30349118
GA00334	K66 Other Disorders Of Peritoneum	EFO:0009541	452264	3393	448871	EUR	30349118
GA00335	J45 Asthma	MONDO:0004979	452264	28628	423636	EUR	30349118
GA00337	J44 Other Chronic Obstructive Pulmonary Disease	EFO:0000341	452264	9266	442998	EUR	30349118
GA00338	Urinary Frequency / Incontinence	HP:0000020	452264	1576	450688	EUR	30349118
GA00339	Spine Arthritis/Spondylitis	EFO:0003898	452264	3966	448298	EUR	30349118
GA00341	C64 Malignant Neoplasm Of Kidney, Except Renal Pelvis	EFO:0003865	452264	903	451361	EUR	30349118
GA00342	Rectal Or Colon Adenoma/Polyps	MONDO:0000527	452264	1369	450895	EUR	30349118
GA00343	C61 Malignant Neoplasm Of Prostate	MONDO:0008315	206770	6879	445385	EUR	30349118
GA00344	I95 Hypotension	EFO:0005251	452264	5361	446903	EUR	30349118
GA00346	Substance Abuse/Dependency	MONDO:0002491	452264	746	451518	EUR	30349118
GA00347	Ovarian Problem	EFO:0005771	245494	4406	241088	EUR	30349118
GA00348	Bronchiectasis	MONDO:0004822	452264	1056	451208	EUR	30349118
GA00350	F30-F39 Mood [affective] Disorders	EFO:0004247	452264	13795	438469	EUR	30349118
GA00351	M15-M19 Arthrosis	EFO:1000999	452264	48510	403754	EUR	30349118
GA00352	H10-H13 Disorders Of Conjunctiva	UBERON:0001811	452264	1102	451162	EUR	30349118
GA00353	M72 Fibroblastic Disorders	EFO:0009432	452264	4321	447943	EUR	30349118
GA00354	Migraine	MONDO:0005277	452264	13241	439023	EUR	30349118
GA00355	M79 Other Soft Tissue Disorders, Not Elsewhere Classified	EFO:0009470	452264	13514	438750	EUR	30349118
GA00356	High Cholesterol	EFO:0005688	452264	55265	396999	EUR	30349118
GA00357	Osteoporosis	EFO:0003882	452264	7323	444941	EUR	30349118
GA00358	C18 Malignant Neoplasm Of Colon	MONDO:0021063	452264	2581	449683	EUR	30349118
GA00359	G90-G99 Other Disorders Of The Nervous System	EFO:0009532	452264	4460	447804	EUR	30349118
GA00360	Ear/Vestibular Disorder	EFO:0009691	452264	6770	445494	EUR	30349118
GA00361	Oesophagitis/Barretts Oesophagus	UBERON:0001043	452264	1390	450874	EUR	30349118
GA00362	M06 Other Rheumatoid Arthritis	EFO:0000685	452264	4747	447517	EUR	30349118
GA00363	M05 Seropositive Rheumatoid Arthritis	EFO:0000685	452264	636	451628	EUR	30349118
GA00364	H34 Retinal Vascular Occlusions	MONDO:0002089	452264	571	451693	EUR	30349118
GA00365	H35 Other Retinal Disorders	EFO:1001157	452264	3774	448490	EUR	30349118
GA00366	G31 Other Degenerative Diseases Of Nervous System, Not Elsewhere Classified	EFO:0000684	452264	660	451604	EUR	30349118
GA00367	G35 Multiple Sclerosis	MONDO:0005301	452264	1406	450858	EUR	30349118
GA00368	L60 Nail Disorders	HP:0008404	452264	1254	451010	EUR	30349118
GA00369	E04 Other Non-toxic Goitre	MONDO:0001658	452264	1826	450438	EUR	30349118
GA00370	H40-H42 Glaucoma	MONDO:0005041	452264	4837	447427	EUR	30349118
GA00371	E03 Other Hypothyroidism	EFO:0004705	452264	15536	436728	EUR	30349118
GA00372	L02 Cutaneous Abscess, Furuncle And Carbuncle	EFO:1001489	452264	2550	449714	EUR	30349118
GA00373	Connective Tissue Disorder	EFO:1001986	452264	2969	449295	EUR	30349118
GA00374	K80-K87 Disorders Of Gallbladder, Biliary Tract And Pancreas	MONDO:0020020	452264	19750	432514	EUR	30349118
GA00375	Gall Bladder Disease	EFO:0003832	452264	8169	444095	EUR	30349118
GA00376	L50-L54 Urticaria And Erythema	EFO:0005531	452264	1134	451130	EUR	30349118
GA00377	C83 Diffuse Non-Hodgkin's Lymphoma	EFO:1001938	452264	685	451579	EUR	30349118
GA00378	G80-G83 Cerebral Palsy And Other Paralytic Syndromes	EFO:0003783	452264	2331	449933	EUR	30349118
GA00379	C30-C39 Malignant Neoplasms Of Respiratory And Intrathoracic Organs	EFO:1001198	452264	1940	450324	EUR	30349118
GA00380	G81 Hemiplegia	EFO:0009453	452264	1597	450667	EUR	30349118
GA00381	H65-H75 Diseases Of Middle Ear And Mastoid	EFO:1000678	452264	3523	448741	EUR	30349118
GA00382	D80-D89 Certain Disorders Involving The Immune Mechanism	EFO:0000540	452264	1144	451120	EUR	30349118
GA00383	K50-K52 Noninfective Enteritis And Colitis	EFO:0000384	452264	21044	431220	EUR	30349118
GA00384	K59 Other Functional Intestinal Disorders	EFO:0000405	452264	12223	440041	EUR	30349118
GA00385	K58 Irritable Bowel Syndrome	EFO:0000555	452264	6041	446223	EUR	30349118
GA00386	K57 Diverticular Disease Of Intestine	EFO:0009959	452264	30002	422262	EUR	30349118
GA00388	K55 Vascular Disorders Of Intestine	EFO:0004264	452264	1118	451146	EUR	30349118
GA00389	K52 Other Non-infective Gastro-enteritis And Colitis	EFO:0000384	452264	17729	434535	EUR	30349118
GA00390	J60-J70 Lung Diseases Due To External Agents	EFO:0000684	452264	1058	451206	EUR	30349118
GA00391	K50 Crohn's Disease [regional Enteritis]	EFO:0000384	452264	1877	450387	EUR	30349118
GA00392	Thyroid Problem (not Cancer)	MONDO:0002108	452264	26500	425764	EUR	30349118
GA00395	Diabetes	EFO:0000400	452264	21105	431159	EUR	30349118
GA00396	N10-N16 Renal Tubulo-interstitial Diseases	MONDO:0001085	452264	4099	448165	EUR	30349118
GA00397	Respiratory Infection	EFO:1001413	452264	6555	445709	EUR	30349118
GA00398	Cervical Problem	EFO:0001416	245494	1232	451032	EUR	30349118
GA00399	N84 Polyp Of Female Genital Tract	EFO:0008622	245494	11737	440527	EUR	30349118
GA00400	N87 Dysplasia Of Cervix Uteri	EFO:1000910	245494	1677	450587	EUR	30349118
GA00401	N81 Female Genital Prolapse	MONDO:0001592	245494	12710	439554	EUR	30349118
GA00402	N80 Endometriosis	EFO:0001065	245494	4252	448012	EUR	30349118
GA00403	Clotting Disorder/Excessive Bleeding	EFO:0009314	452264	886	451378	EUR	30349118
GA00404	Rosacea	EFO:1000760	452264	715	451549	EUR	30349118
GA00405	F31 Bipolar Affective Disorder	MONDO:0004985	452264	1068	451196	EUR	30349118
GA00406	F32 Depressive Episode	EFO:0007704	452264	12739	439525	EUR	30349118
GA00407	F33 Recurrent Depressive Disorder	MONDO:0002009	452264	792	451472	EUR	30349118
GA00408	D69 Purpura And Other Haemorrhagic Conditions	EFO:0004629	452264	1802	450462	EUR	30349118
GA00410	D64 Other Anaemias	EFO:0030051	452264	12664	439600	EUR	30349118
GA00411	Miscarriage	HP:0005268	245494	917	451347	EUR	30349118
GA00412	N00-N08 Glomerular Diseases	EFO:1002049	452264	2289	449975	EUR	30349118
GA00414	I64 Stroke, Not Specified As Haemorrhage Or Infarction	EFO:0000712	452264	1154	451110	EUR	30349118
GA00415	N39 Other Disorders Of Urinary System	EFO:0009690	452264	21049	431215	EUR	30349118
GA00416	Emphysema/Chronic Bronchitis	EFO:0009661	452264	9741	442523	EUR	30349118
GA00418	B00-B09 Viral Infections Characterized By Skin And Mucous Membrane Lesions	EFO:1000680	452264	1753	450511	EUR	30349118
GA00419	I61 Intracerebral Haemorrhage	EFO:0005669	452264	773	451491	EUR	30349118
GA00420	I63 Cerebral Infarction	EFO:0004277	452264	3502	448762	EUR	30349118
GA00421	N30 Cystitis	EFO:1000025	452264	3203	449061	EUR	30349118
GA00422	O80-O84 Delivery	EFO:0006922	245494	2961	449303	EUR	30349118
GA00423	C56 Malignant Neoplasm Of Ovary	EFO:0003893	245494	845	451419	EUR	30349118
GA00424	C54 Malignant Neoplasm Of Corpus Uteri	MONDO:0016259	245494	1294	450970	EUR	30349118
GA00425	Asthma	MONDO:0004979	452264	52269	399995	EUR	30349118
GA00426	N20-N23 Urolithiasis	MONDO:0024647	452264	7053	445211	EUR	30349118
GA00427	C50 Malignant Neoplasm Of Breast	EFO:0003869	245494	10478	441786	EUR	30349118
GA00428	H01 Other Inflammation Of Eyelid	EFO:0009536	452264	642	451622	EUR	30349118
GA00429	H00 Hordeolum And Chalazion	MONDO:0004917	452264	2024	450240	EUR	30349118
GA00430	H04 Disorders Of Lachrymal System	EFO:0007125	452264	2411	449853	EUR	30349118
GA00431	Cataract	MONDO:0005129	452264	6201	446063	EUR	30349118
GA00432	M00-M03 Infectious Arthropathies	EFO:1001351	452264	524	451740	EUR	30349118
GA00433	N80-N98 Noninflammatory Disorders Of Female Genital Tract	EFO:0008622	245494	52974	399290	EUR	30349118
GA00434	Breast Cysts	EFO:1001858	245494	1738	450526	EUR	30349118
GA00435	I65 Occlusion And Stenosis Of Precerebral Arteries, Not Resulting In Cerebral Infarction	EFO:0009677	452264	1107	451157	EUR	30349118
GA00436	L40 Psoriasis	EFO:0000676	452264	2437	449827	EUR	30349118
GA00438	Uterine Problem	EFO:0020915	245494	13876	438388	EUR	30349118
GA00439	Rheumatoid Arthritis	EFO:0000685	452264	5082	447182	EUR	30349118
GA00440	I60 Subarachnoid Haemorrhage	EFO:0000713	452264	887	451377	EUR	30349118
GA00441	H72 Perforation Of Tympanic Membrane	EFO:0009472	452264	1072	451192	EUR	30349118
GA00442	M45-M49 Spondylopathies	MONDO:0001434	452264	12831	439433	EUR	30349118
GA00443	C00-C14 Malignant Neoplasms Of Lip, Oral Cavity And Pharynx	EFO:0007321	452264	794	451470	EUR	30349118
GA00444	C51-C58 Malignant Neoplasms Of Female Genital Organs	EFO:1001331	245494	2616	242878	EUR	30349118
GA00445	K21 Gastro-oesophageal Reflux Disease	EFO:0003948	452264	25288	426976	EUR	30349118
GA00446	Spinal Injury	MONDO:0037747	452264	693	451571	EUR	30349118
GA00447	Throat Or Larynx Disorder	EFO:0009479	452264	3746	448518	EUR	30349118
GA00448	Peritonitis	EFO:0008588	452264	1525	450739	EUR	30349118
GA00449	H90 Conductive And Sensorineural Hearing Loss	MONDO:0044001	452264	1045	451219	EUR	30349118
GA00450	H91 Other Hearing Loss	EFO:0004238	452264	3086	449178	EUR	30349118
GA00451	Osteopenia	HP:0000938	452264	1115	451149	EUR	30349118
GA00452	Nasal/Sinus Disorder	EFO:0009481	452264	6396	445868	EUR	30349118
GA00453	L97 Ulcer Of Lower Limb, Not Elsewhere Classified	EFO:0007068	452264	1146	451118	EUR	30349118
GA00454	L90 Atrophic Disorders Of Skin	EFO:1000766	452264	3066	449198	EUR	30349118
GA00455	L91 Hypertrophic Disorders Of Skin	EFO:0000701	452264	1198	451066	EUR	30349118
GA00457	L98 Other Disorders Of Skin And Subcutaneous Tissue, Not Elsewhere Classified	EFO:0000701	452264	6015	446249	EUR	30349118
GA00458	N17-N19 Renal Failure	EFO:1002048	452264	9302	442962	EUR	30349118
GA00459	Inflammatory Bowel Disease	EFO:0003767	452264	3878	448386	EUR	30349118
GA00460	M20-M25 Other Joint Disorders	EFO:1000999	452264	42637	409627	EUR	30349118
GA00461	E70-E90 Metabolic Disorders	EFO:0000589	452264	47969	404295	EUR	30349118
GA00462	O99 Other Maternal Diseases Classifiable Elsewhere But Complicating Pregnancy, Childbirth And The Puerperium	EFO:1001833	245494	1884	450380	EUR	30349118
GA00463	Disorder Or Pituitary Gland	EFO:0009607	452264	628	451636	EUR	30349118
GA00464	G62 Other Polyneuropathies	EFO:0030051	452264	1268	450996	EUR	30349118
GA00465	Dry Eyes	EFO:1000906	452264	650	451614	EUR	30349118
GA00466	O63 Long Labour	EFO:0009639	245494	2139	243355	EUR	30349118
GA00467	Other Venous/Lymphatic Disease	EFO:0000319	452264	1875	450389	EUR	30349118
GA00468	O68 Labour And Delivery Complicated By Foetal Stress [distress]	HP:0025116	245494	3656	241838	EUR	30349118
GA00469	O69 Labour And Delivery Complicated By Umbilical Cord Complications	HP:0011412	245494	683	451581	EUR	30349118
GA00470	K65 Peritonitis	EFO:0008588	452264	882	451382	EUR	30349118
GA00471	J18 Pneumonia, Organism Unspecified	EFO:0003106	452264	9774	442490	EUR	30349118
GA00472	L29 Pruritus	HP:0000989	452264	824	451440	EUR	30349118
GA00473	M35 Other Systemic Involvement Of Connective Tissue	UBERON:0002384	452264	2072	450192	EUR	30349118
GA00474	F10-F19 Mental And Behavioural Disorders Due To Psychoactive Substance Use	EFO:0000677	452264	16912	435352	EUR	30349118
GA00476	K04 Diseases Of Pulp And Periapical Tissues	EFO:1001202	452264	2527	449737	EUR	30349118
GA00477	K08 Other Disorders Of Teeth And Supporting Structures	MONDO:0002635	452264	2875	449389	EUR	30349118
GA00478	K61 Abscess Of Anal And Rectal Regions	EFO:1000080	452264	1477	450787	EUR	30349118
GA00480	I12 Hypertensive Renal Disease	MONDO:0000959	452264	1663	450601	EUR	30349118
GA00481	G60-G64 Polyneuropathies And Other Disorders Of The Peripheral Nervous System	EFO:1001115	452264	1935	450329	EUR	30349118
GA00482	N75 Diseases Of Bartholin's Gland	EFO:0009469	245494	789	451475	EUR	30349118
GA00483	N76 Other Inflammation Of Vagina And Vulva	UBERON:0000996	245494	844	451420	EUR	30349118
GA00485	N72 Inflammatory Disease Of Cervix Uteri	MONDO:0021230	245494	1266	450998	EUR	30349118
GA00486	N73 Other Female Pelvic Inflammatory Diseases	EFO:1001388	245494	3025	449239	EUR	30349118
GA00487	Infection Of Nervous System	EFO:1001456	452264	2272	449992	EUR	30349118
GA00488	Cranial Nerve Problem/Palsy	EFO:0009489	452264	884	451380	EUR	30349118
GA00489	K92 Other Diseases Of Digestive System	EFO:0000405	452264	10133	442131	EUR	30349118
GA00491	K90 Intestinal Malabsorption	HP:0002024	452264	2293	449971	EUR	30349118
GA00492	L55-L59 Radiation-related Disorders Of The Skin And Subcutaneous Tissue	HP:0001482	452264	2726	449538	EUR	30349118
GA00493	Arthritis (nos)	EFO:0000685	452264	3464	448800	EUR	30349118
GA00494	Chronic Fatigue Syndrome	EFO:0004540	452264	2017	450247	EUR	30349118
GA00495	H60-H62 Diseases Of External Ear	EFO:0009668	452264	1579	450685	EUR	30349118
GA00496	H30-H36 Disorders Of Choroid And Retina	MONDO:0020354	452264	8074	444190	EUR	30349118
GA00497	I89 Other Non-infective Disorders Of Lymphatic Vessels And Lymph Nodes	UBERON:0001473	452264	714	451550	EUR	30349118
GA00498	K35-K38 Diseases Of Appendix	EFO:0009542	452264	3906	448358	EUR	30349118
GA00499	I83 Varicose Veins Of Lower Extremities	HP:0002619	452264	12021	440243	EUR	30349118
GA00500	I80 Phlebitis And Thrombophlebitis	EFO:1001395	452264	4178	448086	EUR	30349118
GA00501	Pneumonia	EFO:0003106	452264	6424	445840	EUR	30349118
GA00502	I20-I25 Ischaemic Heart Diseases	EFO:0003777	452264	33387	418877	EUR	30349118
GA00503	I84 Haemorrhoids	EFO:0009552	452264	25940	426324	EUR	30349118
GA00505	Psoriatic Arthropathy	EFO:0003778	452264	882	451382	EUR	30349118
GA00507	M87 Osteonecrosis	EFO:0004259	452264	603	451661	EUR	30349118
GA00508	M85 Other Disorders Of Bone Density And Structure	HP:0004348	452264	1181	451083	EUR	30349118
GA00509	M80 Osteoporosis With Pathological Fracture	EFO:0003882	452264	977	451287	EUR	30349118
GA00510	M81 Osteoporosis Without Pathological Fracture	EFO:0003882	452264	6601	445663	EUR	30349118
GA00512	B15-B19 Viral Hepatitis	EFO:0004196	452264	625	451639	EUR	30349118
GA00513	Chronic/Degenerative Neurological Problem	EFO:0000618	452264	2766	449498	EUR	30349118
GA00514	Type 2 Diabetes	EFO:0004997	452264	2889	449375	EUR	30349118
GA00515	Gastro-oesophageal Reflux (gord) / Gastric Reflux	EFO:0009923	452264	19242	433022	EUR	30349118
GA00516	M65 Synovitis And Tenosynovitis	EFO:1001106	452264	5695	446569	EUR	30349118
GA00517	M66 Spontaneous Rupture Of Synovium And Tendon	MONDO:0002528	452264	573	451691	EUR	30349118
GA00518	M67 Other Disorders Of Synovium And Tendon	MONDO:0002528	452264	4141	448123	EUR	30349118
GA00519	H80-H83 Diseases Of Inner Ear	EFO:0009672	452264	2252	450012	EUR	30349118
GA00520	Pneumothorax	MONDO:0002076	452264	1258	451006	EUR	30349118
GA00521	Neurological Injury/Trauma	EFO:0009490	452264	2492	449772	EUR	30349118
GA00522	C60-C63 Malignant Neoplasms Of Male Genital Organs	EFO:0007355	206770	7295	444969	EUR	30349118
GA00523	Gout	EFO:0004274	452264	6389	445875	EUR	30349118
GA00524	N70-N77 Inflammatory Diseases Of Female Pelvic Organs	EFO:1001388	245494	6547	445717	EUR	30349118
GA00525	D10-D36 Benign Neoplasms	EFO:0002422	452264	746	451518	EUR	30349118
GA00526	Testicular Problems (not Cancer)	EFO:0004281	206770	620	451644	EUR	30349118
GA00527	H43 Disorders Of Vitreous Body	EFO:0008624	452264	1477	450787	EUR	30349118
GA00528	H40 Glaucoma	MONDO:0005041	452264	4836	447428	EUR	30349118
GA00529	Menorrhagia (unknown Cause)	HP:0000132	245494	1226	451038	EUR	30349118
GA00530	Handedness (chirality/Laterality)	EFO:0009902	452264	42940	409324	EUR	30349118
GA00531	R10 Abdominal And Pelvic Pain	EFO:1000748	361194	20240	340954	EUR	Nealelab
GA00532	K62 Other Diseases Of Anus And Rectum	UBERON:0001052	361194	13882	347312	EUR	Nealelab
GA00533	K40 Inguinal Hernia	HP:0000023	361194	13147	348047	EUR	Nealelab
GA00534	I25 Chronic Ischaemic Heart Disease	MONDO:0001493	361194	12769	348425	EUR	Nealelab
GA00535	K57 Diverticular Disease Of Intestine	EFO:0009959	361194	12662	348532	EUR	Nealelab
GA00536	I84 Haemorrhoids	EFO:0009552	361194	12102	349092	EUR	Nealelab
GA00537	H26 Other Cataract	MONDO:0015300	361194	11306	349888	EUR	Nealelab
GA00538	R31 Unspecified Haematuria	EFO:0009734	361194	11283	349911	EUR	Nealelab
GA00539	K21 Gastro-oesophageal Reflux Disease	EFO:0003948	361194	10743	350451	EUR	Nealelab
GA00540	N39 Other Disorders Of Urinary System	EFO:0009690	361194	10551	350643	EUR	Nealelab
GA00541	K80 Cholelithiasis	EFO:0004799	361194	10520	350674	EUR	Nealelab
GA00542	C44 Other Malignant Neoplasms Of Skin	EFO:0004198	361194	9086	352108	EUR	Nealelab
GA00543	D12 Benign Neoplasm Of Colon, Rectum, Anus And Anal Canal	EFO:0003835	361194	8877	352317	EUR	Nealelab
GA00544	I83 Varicose Veins Of Lower Extremities	HP:0002619	361194	8763	352431	EUR	Nealelab
GA00545	K52 Other Non-infective Gastro-enteritis And Colitis	EFO:0000384	361194	8757	352437	EUR	Nealelab
GA00546	C50 Malignant Neoplasm Of Breast	EFO:0003869	361194	8304	352890	EUR	Nealelab
GA00547	R69 Unknown And Unspecified Causes Of Morbidity	EFO:0009734	361194	8280	352914	EUR	Nealelab
GA00548	M20 Acquired Deformities Of Fingers And Toes	Orphanet:357332	361194	7773	353421	EUR	Nealelab
GA00549	K30 Dyspepsia	EFO:0008533	361194	7586	353608	EUR	Nealelab
GA00550	N81 Female Genital Prolapse	MONDO:0001592	361194	7511	353683	EUR	Nealelab
GA00551	N84 Polyp Of Female Genital Tract	EFO:0008622	361194	6986	354208	EUR	Nealelab
GA00552	M79 Other Soft Tissue Disorders, Not Elsewhere Classified	EFO:0009470	361194	6946	354248	EUR	Nealelab
GA00553	L72 Follicular Cysts Of Skin And Subcutaneous Tissue	EFO:0004766	361194	6644	354550	EUR	Nealelab
GA00555	I48 Atrial Fibrillation And Flutter	EFO:0003911	361194	6356	354838	EUR	Nealelab
GA00556	H25 Senile Cataract	MONDO:0004847	361194	6332	354862	EUR	Nealelab
GA00557	I20 Angina Pectoris	EFO:0003913	361194	6246	354948	EUR	Nealelab
GA00558	I21 Acute Myocardial Infarction	EFO:0008583	361194	5948	355246	EUR	Nealelab
GA00559	D25 Leiomyoma Of Uterus	HP:0000131	361194	5507	355687	EUR	Nealelab
GA00560	N40 Hyperplasia Of Prostate	EFO:0000284	361194	5109	356085	EUR	Nealelab
GA00561	S52 Fracture Of Forearm	EFO:0003950	361194	5080	356114	EUR	Nealelab
GA00562	K92 Other Diseases Of Digestive System	EFO:0000405	361194	5019	356175	EUR	Nealelab
GA00563	K20 Oesophagitis	HP:0100633	361194	4799	356395	EUR	Nealelab
GA00564	M51 Other Intervertebral Disk Disorders	UBERON:0001066	361194	4690	356504	EUR	Nealelab
GA00565	J18 Pneumonia, Organism Unspecified	EFO:0003106	361194	4630	356564	EUR	Nealelab
GA00566	S82 Fracture Of Lower Leg, Including Ankle	EFO:0009512	361194	4557	356637	EUR	Nealelab
GA00567	C61 Malignant Neoplasm Of Prostate	MONDO:0008315	361194	4342	356852	EUR	Nealelab
GA00568	D17 Benign Lipomatous Neoplasm	MONDO:0044983	361194	4314	356880	EUR	Nealelab
GA00569	R51 Headache	HP:0002315	361194	4271	356923	EUR	Nealelab
GA00570	L03 Cellulitis	EFO:0003035	361194	4247	356947	EUR	Nealelab
GA00573	L98 Other Disorders Of Skin And Subcutaneous Tissue, Not Elsewhere Classified	EFO:0000701	361194	4035	357159	EUR	Nealelab
GA00574	K59 Other Functional Intestinal Disorders	EFO:0000405	361194	3712	357482	EUR	Nealelab
GA00575	D64 Other Anaemias	EFO:0030051	361194	3702	357492	EUR	Nealelab
GA00576	N20 Calculus Of Kidney And Ureter	EFO:0004253	361194	3540	357654	EUR	Nealelab
GA00577	D22 Melanocytic Naevi	EFO:0009675	361194	3501	357693	EUR	Nealelab
GA00578	R13 Dysphagia	HP:0002015	361194	3471	357723	EUR	Nealelab
GA00579	D50 Iron Deficiency Anaemia	HP:0001891	361194	3222	357972	EUR	Nealelab
GA00580	M72 Fibroblastic Disorders	EFO:0009432	361194	3193	358001	EUR	Nealelab
GA00581	J22 Unspecified Acute Lower Respiratory Infection	EFO:0000694	361194	3140	358054	EUR	Nealelab
GA00582	D23 Other Benign Neoplasms Of Skin	EFO:0002751	361194	3085	358109	EUR	Nealelab
GA00583	O70 Perineal Laceration During Delivery	EFO:0009816	361194	3077	358117	EUR	Nealelab
GA00584	R04 Haemorrhage From Respiratory Passages	MP:0001914	361194	2836	358358	EUR	Nealelab
GA00585	M65 Synovitis And Tenosynovitis	EFO:1001106	361194	2812	358382	EUR	Nealelab
GA00587	G47 Sleep Disorders	EFO:0008568	361194	2723	358471	EUR	Nealelab
GA00588	R39 Other Symptoms And Signs Involving The Urinary System	EFO:0003765	361194	2698	358496	EUR	Nealelab
GA00589	M67 Other Disorders Of Synovium And Tendon	MONDO:0002528	361194	2613	358581	EUR	Nealelab
GA00590	K42 Umbilical Hernia	HP:0001537	361194	2528	358666	EUR	Nealelab
GA00591	N93 Other Abnormal Uterine And Vaginal Bleeding	MONDO:0002878	361194	2455	358739	EUR	Nealelab
GA00592	K35 Acute Appendicitis	EFO:0007149	361194	2404	358790	EUR	Nealelab
GA00593	K31 Other Diseases Of Stomach And Duodenum	UBERON:0002114	361194	2374	358820	EUR	Nealelab
GA00594	R33 Retention Of Urine	HP:0000016	361194	2364	358830	EUR	Nealelab
GA00595	I63 Cerebral Infarction	EFO:0004277	361194	2353	358841	EUR	Nealelab
GA00596	I80 Phlebitis And Thrombophlebitis	EFO:1001395	361194	2289	358905	EUR	Nealelab
GA00597	R11 Nausea And Vomiting	HP:0002017	361194	2271	358923	EUR	Nealelab
GA00598	K43 Ventral Hernia	EFO:1001866	361194	2249	358945	EUR	Nealelab
GA00600	C18 Malignant Neoplasm Of Colon	MONDO:0021063	361194	2226	358968	EUR	Nealelab
GA00602	J33 Nasal Polyp	EFO:1000391	361194	2207	358987	EUR	Nealelab
GA00604	K51 Ulcerative Colitis	EFO:0000729	361194	2143	359051	EUR	Nealelab
GA00605	I26 Pulmonary Embolism	EFO:0003827	361194	2118	359076	EUR	Nealelab
GA00606	K02 Dental Caries	EFO:0003819	361194	2110	359084	EUR	Nealelab
GA00607	N35 Urethral Stricture	HP:0012227	361194	2037	359157	EUR	Nealelab
GA00608	L82 Seborrhoeic Keratosis	EFO:0005584	361194	2031	359163	EUR	Nealelab
GA00609	M47 Spondylosis	MONDO:0002253	361194	2004	359190	EUR	Nealelab
GA00611	K81 Cholecystitis	HP:0001082	361194	1930	359264	EUR	Nealelab
GA00612	M48 Other Spondylopathies	MONDO:0001434	361194	1890	359304	EUR	Nealelab
GA00613	O68 Labour And Delivery Complicated By Foetal Stress [distress]	HP:0025116	361194	1882	359312	EUR	Nealelab
GA00614	S61 Open Wound Of Wrist And Hand	HP:0009487	361194	1865	359329	EUR	Nealelab
GA00615	K56 Paralytic Ileus And Intestinal Obstruction Without Hernia	EFO:1000988	361194	1851	359343	EUR	Nealelab
GA00616	K08 Other Disorders Of Teeth And Supporting Structures	MONDO:0002635	361194	1838	359356	EUR	Nealelab
GA00617	K25 Gastric Ulcer	EFO:0009454	361194	1834	359360	EUR	Nealelab
GA00618	S72 Fracture Of Femur	EFO:0008553	361194	1803	359391	EUR	Nealelab
GA00619	R35 Polyuria	HP:0000103	361194	1773	359421	EUR	Nealelab
GA00620	S62 Fracture At Wrist And Hand Level	HP:0009487	361194	1763	359431	EUR	Nealelab
GA00621	G45 Transient Cerebral Ischaemic Attacks And Related Syndromes	CHEBI:50385	361194	1744	359450	EUR	Nealelab
GA00622	H40 Glaucoma	MONDO:0005041	361194	1715	359479	EUR	Nealelab
GA00623	L02 Cutaneous Abscess, Furuncle And Carbuncle	EFO:1001489	361194	1697	359497	EUR	Nealelab
GA00624	J45 Asthma	MONDO:0004979	361194	1693	359501	EUR	Nealelab
GA00625	I47 Paroxysmal Tachycardia	EFO:0009493	361194	1685	359509	EUR	Nealelab
GA00626	L90 Atrophic Disorders Of Skin	EFO:1000766	361194	1683	359511	EUR	Nealelab
GA00627	C43 Malignant Melanoma Of Skin	EFO:0000389	361194	1672	359522	EUR	Nealelab
GA00628	O80 Single Spontaneous Delivery	EFO:0009638	361194	1672	359522	EUR	Nealelab
GA00629	K04 Diseases Of Pulp And Periapical Tissues	EFO:1001202	361194	1609	359585	EUR	Nealelab
GA00630	N30 Cystitis	EFO:1000025	361194	1575	359619	EUR	Nealelab
GA00631	C67 Malignant Neoplasm Of Bladder	MONDO:0001187	361194	1554	359640	EUR	Nealelab
GA00632	H35 Other Retinal Disorders	EFO:1001157	361194	1551	359643	EUR	Nealelab
GA00633	J44 Other Chronic Obstructive Pulmonary Disease	EFO:0000341	361194	1531	359663	EUR	Nealelab
GA00634	N80 Endometriosis	EFO:0001065	361194	1496	359698	EUR	Nealelab
GA00636	H00 Hordeolum And Chalazion	MONDO:0004917	361194	1467	359727	EUR	Nealelab
GA00637	D05 Carcinoma In Situ Of Breast	MONDO:0004658	361194	1454	359740	EUR	Nealelab
GA00638	C34 Malignant Neoplasm Of Bronchus And Lung	MONDO:0001672	361194	1427	359767	EUR	Nealelab
GA00639	N23 Unspecified Renal Colic	EFO:1001412	361194	1408	359786	EUR	Nealelab
GA00640	M06 Other Rheumatoid Arthritis	EFO:0000685	361194	1401	359793	EUR	Nealelab
GA00641	C78 Secondary Malignant Neoplasm Of Respiratory And Digestive Organs	EFO:0000662	361194	1378	359816	EUR	Nealelab
GA00643	N48 Other Disorders Of Penis	UBERON:0000989	361194	1317	359877	EUR	Nealelab
GA00644	K85 Acute Pancreatitis	EFO:1000652	361194	1292	359902	EUR	Nealelab
GA00645	K26 Duodenal Ulcer	EFO:0004607	361194	1291	359903	EUR	Nealelab
GA00646	M24 Other Specific Joint Derangements	EFO:1000999	361194	1268	359926	EUR	Nealelab
GA00647	M15 Polyarthrosis	MONDO:0005178	361194	1264	359930	EUR	Nealelab
GA00648	R93 Abnormal Findings On Diagnostic Imaging Of Other Body Structures	EFO:0009827	361194	1217	359977	EUR	Nealelab
GA00649	N63 Unspecified Lump In Breast	HP:0032408	361194	1199	359995	EUR	Nealelab
GA00650	J32 Chronic Sinusitis	EFO:0007486	361194	1179	360015	EUR	Nealelab
GA00651	N60 Benign Mammary Dysplasia	EFO:0003014	361194	1157	360037	EUR	Nealelab
GA00653	O03 Spontaneous Abortion	EFO:1001255	361194	1150	360044	EUR	Nealelab
GA00655	K58 Irritable Bowel Syndrome	EFO:0000555	361194	1121	360073	EUR	Nealelab
GA00656	C20 Malignant Neoplasm Of Rectum	EFO:1000657	361194	1118	360076	EUR	Nealelab
GA00657	G57 Mononeuropathies Of Lower Limb	EFO:0007068	361194	1111	360083	EUR	Nealelab
GA00658	M13 Other Arthritis	EFO:0005856	361194	1110	360084	EUR	Nealelab
GA00659	N87 Dysplasia Of Cervix Uteri	EFO:1000910	361194	1102	360092	EUR	Nealelab
GA00660	C79 Secondary Malignant Neoplasm Of Other Sites	EFO:0009812	361194	1099	360095	EUR	Nealelab
GA00661	D24 Benign Neoplasm Of Breast	EFO:0003869	361194	1089	360105	EUR	Nealelab
GA00662	I50 Heart Failure	EFO:0003144	361194	1088	360106	EUR	Nealelab
GA00663	R87 Abnormal Findings In Specimens From Female Genital Organs	EFO:0008622	361194	1084	360110	EUR	Nealelab
GA00664	R56 Convulsions, Not Elsewhere Classified	EFO:0000684	361194	1077	360117	EUR	Nealelab
GA00666	O63 Long Labour	EFO:0009639	361194	1060	360134	EUR	Nealelab
GA00667	K61 Abscess Of Anal And Rectal Regions	EFO:1000080	361194	1053	360141	EUR	Nealelab
GA00668	E04 Other Non-toxic Goitre	MONDO:0001658	361194	1052	360142	EUR	Nealelab
GA00669	J90 Pleural Effusion, Not Elsewhere Classified	EFO:0009637	361194	1033	360161	EUR	Nealelab
GA00670	R59 Enlarged Lymph Nodes	EFO:0004906	361194	1011	360183	EUR	Nealelab
GA00671	Ulcerative Colitis	EFO:0000729	26405	6687	19718	EUR	21297633
GA00673	Multiple Sclerosis	MONDO:0005301	38582	14498	24091	EUR	24076602
GA00674	Systemic Lupus Erythematosus	MONDO:0007915	6232	4946	1286	EUR	26502338
GA00675	Sporadic Amyotrophic Lateral Sclerosis	EFO:0001357	4084	1234	2850	EAS	28931804
GA00677	Biliary Atresia	MONDO:0008867	2059	343	1716	EUR	30102696
GA00678	Primary Biliary Cirrhosis	EFO:1001486	13239	2764	10475	EUR	26394269
GA00679	Ankylosing Spondylitis	EFO:0003898	25764	10619	15145	EUR	23749187
GA00680	Celiac Disease	EFO:0001060	15283	4533	10750	EUR	20190752
GA00681	Neuromyelitis Optica	EFO:0004256	913	129	784	EUR	29769526
GA00683	Neuromyelitis Optica IgG Positive	EFO:0009584	850	66	784	EUR	29769526
GA00684	Rheumatoid Arthritis	EFO:0000685	47580	13838	33742	EUR	23143596
GA00685	Narcolepsy	MONDO:0021107	12307	1886	10421	EUR	23459209
GA00686	Allergic Disease (asthma, Hay FEVer Or Eczema)"	EFO:0007140	360838	180129	180709	EUR	29083406
GA00687	Juvenile Idiopathic Arthritis (oligoarticular Or Rheumatoid Factor-negative Polyarticular)	EFO:1002020	15872	2816	13056	EUR	23603761
GA00689	Depression (broad)	EFO:0003761	322580	113769	208811	EUR	29662059
GA00690	Major Depressive Disorder (icd-10 Coded)	MONDO:0002009	217584	8276	209308	EUR	29662059
GA00691	Major Depressive Disorder (probable)	MONDO:0002009	174519	30603	143916	EUR	29662059
GA00693	Alzheimer's Disease Stage 1 And 2	EFO:0005547	74046	25580	48466	EUR	24162737
GA00694	Alzheimer's Disease Stage 1	EFO:0006801	54162	17008	37154	EUR	24162737
GA00695	Sciatica	HP:0011868	3962	291	3671	EUR	27764105
GA00696	Cervical Cancer	MONDO:0002974	9347	2866	6481	EUR	28806749
GA00697	Crohn's Disease	EFO:0000384	20883	5956	14927	EUR	26192919
GA00698	Inflammatory Bowel Disease	EFO:0003767	34652	12882	21770	EUR	26192919
GA00699	Ulcerative Colitis	EFO:0000729	27432	6968	20464	EUR	26192919
GA00703	Type 2 Diabetes	EFO:0004997	80788	22669	58119	EUR	22885922
GA00704	Type 2 Diabetes	EFO:0004997	69033	12171	56862	EUR	22885922
GA00706	Atrial Fibrillation	EFO:0000275	1030836	60620	970216	EUR	30061737
GA00707	Type 1 Diabetes(meta)	EFO:0009756	14245	6672	7573	EUR	25751624
GA00708	Type 1 Diabetes(cc)	EFO:0009756	17091	6808	10283	EUR	25751624
GA00709	Sarcoidosis (lofgren's Syndrome)	MONDO:0019338	2370	345	2025	EUR	26651848
GA00710	Multiple Sclerosis	MONDO:0005301	26621	9772	16849	EUR	21833088
GA00711	Anti-epstein-barr Virus Early Antigen (ea) IgG Seropositivity	EFO:0009348	1000	91	909	EUR	30053915
GA00712	Anti-cytomegalovirus IgG Seropositivity	EFO:0009347	1000	347	653	EUR	30053915
GA00713	Anti-epstein-barr Virus Nuclear Antigen (ebna) IgG Seropositivity	EFO:0009271	1000	914	86	EUR	30053915
GA00714	Anti-epstein-barr Virus Viral Capsid Antigen (vca) IgG Seropositivity	EFO:0009272	1000	956	44	EUR	30053915
GA00715	Anti-herpes Simplex Virus 1 IgG Seropositivity	EFO:0009349	1000	645	355	EUR	30053915
GA00717	Anti-varicella Zoster Virus IgG Seropositivity	EFO:0009340	1000	931	69	EUR	30053915
GA00718	Anti-helicobacter Pylori IgG Seropositivity	EFO:0009352	1000	175	825	EUR	30053915
GA00719	Anti-toxoplasma Gondii IgG Seropositivity	EFO:0009353	1000	559	441	EUR	30053915
GA00720	Anti-influenza A Virus IgG Seropositivity	EFO:0009272	1000	777	223	EUR	30053915
GA00721	Anti-measles Virus IgG Seropositivity	EFO:0009355	1000	885	115	EUR	30053915
GA00722	Anti-mumps Virus IgG Seropositivity	EFO:0009356	1000	912	88	EUR	30053915
GA00723	Anti-rubella Virus IgG Seropositivity	EFO:0009357	1000	935	65	EUR	30053915
GA00724	Anti-hepatitis B Virus Core Antigen (hbc) IgG Seropositivity	EFO:0009346	1000	15	985	EUR	30053915
GA00725	Anti-hepatitis B Virus Surface Antigen (hbs) IgG Seropositivity	EFO:0009345	1000	508	492	EUR	30053915
GA00726	Rheumatoid Arthritis	EFO:0000685	25708	5539	20169	EUR	20453842
GA00727	Depression	EFO:0003761	480359	135458	344901	EUR	29700475
GA00728	Osteoarthritis Of The Hip (hospital Diagnosed)	EFO:1000786	205135	5714	199421	EUR	29559693
GA00729	Osteoarthritis (self-reported)	MONDO:0005178	63556	12658	50898	EUR	29559693
GA00730	Osteoarthritis Of The Hip Or Knee (hospital Diagnosed)	EFO:1000786	32970	6586	26384	EUR	29559693
GA00731	Osteoarthritis Of The Knee (hospital Diagnosed)	EFO:0004616	22347	4462	17885	EUR	29559693
GA00732	Osteoarthritis (hospital Diagnosed)	MONDO:0005178	50508	10083	40425	EUR	29559693
GA00733	Coronary Artery Disease	EFO:0001645	547261	122733	424528	EUR	29212778
GA00734	Coronary Artery Disease	EFO:0001645	296525	34541	261984	EUR	29212778
GA00737	Heart Failure (free Of MI, GEE, Adjusted For Age And Sex)"	EFO:0003144	1345	73	1272	EUR	17903304
GA00739	Cardiovascular Disease (MI, CI, CHD Death Or ABI, GEE, Adjusted For Age And Sex)"	EFO:0000319	1345	142	1203	EUR	17903304
GA00740	Cardiovascular Disease (MI, CI, CHD Death Or ABI, GEE, Adjusted For Multivariable)"	EFO:0000319	1345	142	1203	EUR	17903304
GA00741	Coronary Heart Disease (MI, CI Or CHD Death, GEE, Adjusted For Age And Sex)"	EFO:0001645	1345	118	1227	EUR	17903304
GA00742	Coronary Heart Disease (MI, CI Or CHD Death, GEE, Adjusted For Multivariable)"	EFO:0001645	1345	118	1227	EUR	17903304
GA00743	Heart Failure (censored At Interval MI, GEE, Adjusted For Age And Sex)"	EFO:0003144	1345	73	1272	EUR	17903304
GA00747	Breast Cancer (GEE, Adjusted For Age)"	EFO:0005603	723	58	665	EUR	17903305
GA00748	Breast Cancer (GEE, Adjusted For Age And BMI)"	MONDO:0007254	723	58	665	EUR	17903305
GA00749	Prostate Cancer (GEE, Adjusted For Age)"	MONDO:0008315	617	59	658	EUR	17903305
GA00750	Actinomycosis	EFO:0007128	303401	87	303314	EUR	36653562
GA00751	Amoebiasis	EFO:0007144	306015	136	305879	EUR	36653562
GA00752	Anogenital Herpesviral [herpes Simplex] Infection	EFO:0007147	334401	1613	332788	EUR	36653562
GA00753	Aspergillosis	EFO:0007157	335621	177	335444	EUR	36653562
GA00754	Atypical Virus Infections Of Central Nervous System	EFO:1001456	340820	238	340582	EUR	36653562
GA00755	Bacterial, Viral And Other Infectious Agents	MONDO:0025294	342499	2307	340192	EUR	36653562
GA00756	Other Bacterial Intestinal Infections	EFO:1001272	310895	5016	305879	EUR	36653562
GA00757	Bacterial Infection, Other Or Unspecified	EFO:0000778	319332	16018	303314	EUR	36653562
GA00758	Candidiasis	MONDO:0002026	338919	3475	335444	EUR	36653562
GA00759	Other Sexually Transmitted Chlamydial Diseases	EFO:0003955	334565	1777	332788	EUR	36653562
GA00760	Cholera	EFO:1001235	307081	1202	305879	EUR	36653562
GA00761	Dermatophytosis	MONDO:0004678	338471	3027	335444	EUR	36653562
GA00762	Early Syphilis	EFO:0007504	333042	254	332788	EUR	36653562
GA00763	Infectious Mononucleosis	EFO:0007326	335814	2099	333715	EUR	36653562
GA00765	Erysipelas	EFO:1001462	321166	17852	303314	EUR	36653562
GA00766	Gonococcal Infection	DOID:7551	333579	791	332788	EUR	36653562
GA00767	Helminthiases	MONDO:0025082	342499	429	342070	EUR	36653562
GA00768	Acute Hepatitis A	EFO:1001345	340642	114	340528	EUR	36653562
GA00769	Acute Hepatitis B	HP:0200119	340631	103	340528	EUR	36653562
GA00770	Other Viral Hepatitis	EFO:0004196	342191	1663	340528	EUR	36653562
GA00771	Herpesviral [herpes Simplex] Infections	EFO:1001418	333011	2924	330087	EUR	36653562
GA00772	Unspecified Human Immunodeficiency Virus [HIV] Disease	EFO:0000764	342248	228	342020	EUR	36653562
GA00773	Intestinal Infectious Diseases	MONDO:0000916	342499	36620	305879	EUR	36653562
GA00774	Late Syphilis	EFO:0007504	333088	300	332788	EUR	36653562
GA00775	Listeriosis	EFO:0007347	303419	105	303314	EUR	36653562
GA00776	Malaria	EFO:0001068	342035	118	341917	EUR	36653562
GA00777	Measles	EFO:1002025	330376	289	330087	EUR	36653562
GA00778	Meningococcal Infection	EFO:0004249	303510	196	303314	EUR	36653562
GA00779	Mumps	EFO:0007383	334395	680	333715	EUR	36653562
GA00780	Mycoses	MONDO:0002312	342499	7055	335444	EUR	36653562
GA00781	Other Bacterial Agents As The Cause Of Diseases Classified To Other Chapters	EFO:0000684	340420	228	340192	EUR	36653562
GA00782	Other Bacterial Diseases	EFO:1001272	342499	39185	303314	EUR	36653562
GA00783	Other Cestode Infections	EFO:1001287	342159	89	342070	EUR	36653562
GA00784	Human Immunodeficiency Virus [HIV] Disease Resulting In Other Conditions	EFO:0001675	342456	436	342020	EUR	36653562
GA00785	Other Infectious Diseases	EFO:1001869	342499	2079	340420	EUR	36653562
GA00786	Infection Due To Other Mycobacteria	EFO:0000778	303667	353	303314	EUR	36653562
GA00787	Other Protozoal Intestinal Diseases	EFO:0000405	306160	281	305879	EUR	36653562
GA00788	Other Septicaemia	EFO:0030051	313980	10666	303314	EUR	36653562
GA00789	Other Spirochaetal Diseases	EFO:0000405	342499	1983	340516	EUR	36653562
GA00790	Other Superficial Mycoses	MONDO:0002312	335842	398	335444	EUR	36653562
GA00791	Other Viral Diseases	MONDO:0021682	342499	8784	333715	EUR	36653562
GA00792	Unspecified Parasitic Disease	EFO:0001067	341362	206	341156	EUR	36653562
GA00793	Pneumocystosis	EFO:0007448	342219	302	341917	EUR	36653562
GA00794	Acute Poliomyelitis	EFO:0007450	340930	348	340582	EUR	36653562
GA00795	Protozoal Diseases	MONDO:0001955	342499	582	341917	EUR	36653562
GA00796	Respiratory Tuberculosis, Not Confirmed Bacteriologically Or Histologically	EFO:1001443	341497	1208	340289	EUR	36653562
GA00797	Rubella [German Measles]	EFO:1002026	330942	855	330087	EUR	36653562
GA00798	Other Salmonella Infections	EFO:1001418	306831	952	305879	EUR	36653562
GA00799	Scabies	NCBITaxon:1930	342129	973	341156	EUR	36653562
GA00800	Scarlet Fever	EFO:0007477	303480	166	303314	EUR	36653562
GA00801	Sequelae Of Other And Unspecified Infectious And Parasitic Diseases	EFO:0001068	341792	1483	340309	EUR	36653562
GA00802	Sequelae Of Poliomyelitis	EFO:0007450	340502	193	340309	EUR	36653562
GA00803	Sequelae Of Infectious And Parasitic Diseases	EFO:0001067	342499	2190	340309	EUR	36653562
GA00804	Other Predominantly Sexually Transmitted Diseases, Not Elsewhere Classified	EFO:0003955	337885	5097	332788	EUR	36653562
GA00805	Streptococcal Septicaemia	EFO:0007499	305354	2040	303314	EUR	36653562
GA00806	Streptococcus And Staphylococcus As The Cause Of Diseases Classified To Other Chapters	NCBITaxon:1309	340331	139	340192	EUR	36653562
GA00807	Syphilis	EFO:0007504	333365	577	332788	EUR	36653562
GA00808	Toxoplasmosis	EFO:0007517	342057	140	341917	EUR	36653562
GA00809	Trichomoniasis	DOID:1947	332987	199	332788	EUR	36653562
GA00810	Tuberculosis Of Other Organs	EFO:0007199	340901	612	340289	EUR	36653562
GA00811	Tuberculosis	MONDO:0018076	342499	2210	340289	EUR	36653562
GA00812	Typhoid And Paratyphoid Fevers	EFO:0007420	305983	104	305879	EUR	36653562
GA00813	Varicella [chickenpox]	EFO:0007204	331233	1146	330087	EUR	36653562
GA00814	Viral Conjunctivitis	EFO:0008571	334229	514	333715	EUR	36653562
GA00815	Viral Infections Of The Central Nervous System	EFO:1001456	342499	1917	340582	EUR	36653562
GA00816	Viral Encephalitis, Not Elsewhere Classified/Unspecified	EFO:0007538	341066	484	340582	EUR	36653562
GA00817	Viral Haemorrhagic Fevers, Not Elsewhere Classified/Unspecified	MONDO:0018087	342024	1914	340110	EUR	36653562
GA00818	Viral Hepatitis	EFO:0004196	342499	1971	340528	EUR	36653562
GA00819	Viral Meningitis	EFO:1001236	341491	909	340582	EUR	36653562
GA00820	Other Viral Diseases, Not Elsewhere Classified	EFO:0000684	338959	5244	333715	EUR	36653562
GA00821	Viral And Other Specified Intestinal Infections	MONDO:0013934	312686	6807	305879	EUR	36653562
GA00822	Viral Infections Characterized By Skin And Mucous Membrane Lesions	EFO:1000680	342499	12412	330087	EUR	36653562
GA00823	Other Viral Infections Characterized By Skin And Mucous Membrane Lesions, Not Elsewhere Classified	EFO:1000680	331014	927	330087	EUR	36653562
GA00824	Viral Warts	EFO:0008406	332641	2554	330087	EUR	36653562
GA00825	Viral Infections Of Central Nervous System, Not Elsewhere Classified/Unspecified	EFO:1001456	340858	276	340582	EUR	36653562
GA00826	Whooping Cough	EFO:0000650	303452	138	303314	EUR	36653562
GA00827	Certain Zoonotic Bacterial Diseases	MONDO:0044746	342499	390	342109	EUR	36653562
GA00828	Zoster [herpes Zoster]	EFO:0006510	334307	4220	330087	EUR	36653562
GA00829	Hernia Of Abdominal Wall	EFO:1001866	342499	13529	328970	EUR	36653562
GA00830	Hernia Of Abdominal Wall, Postoperative	EFO:1001866	198310	5014	193296	EUR	36653562
GA00831	Allergic Bronchopulmonary Aspergillosis (ABPA)	EFO:0007140	133211	83	133128	EUR	36653562
GA00832	Acute Drug-induced Interstitial Lung Disorder	EFO:0004228	342499	177	342322	EUR	36653562
GA00833	Use Of Disulfiram, Acamprosate Or Naltrexone	CHEBI:4659	342499	2409	340090	EUR	36653562
GA00834	Alcohol Withdrawal State With Delirium	EFO:1000800	342499	1879	340620	EUR	36653562
GA00835	Acute Alcohol Intoxication	EFO:0009574	341405	5599	335806	EUR	36653562
GA00836	Alcohol-induced Acute Pancreatitis	EFO:1000652	342499	830	341669	EUR	36653562
GA00837	Alcohol-induced Chronic Pancreatitis	EFO:0000278	342499	1619	340880	EUR	36653562
GA00838	Allergic Asthma (mode)	MONDO:0004784	202382	8525	193857	EUR	36653562
GA00839	Allergic Rhinitis	EFO:0005854	340880	9707	331173	EUR	36653562
GA00840	Allergic Contact Dermatitis Due To Drugs In Contact With Skin	EFO:1000668	342499	503	341996	EUR	36653562
GA00841	Transient Global Amnesia	EFO:1001454	328472	2153	326319	EUR	36653562
GA00842	Anosmia	MONDO:0009239	82594	671	81923	EUR	36653562
GA00843	Depression Medications	EFO:0003761	175161	93238	81923	EUR	36653562
GA00844	Acute Appendicitis, With Complications	EFO:0007149	320839	6076	314763	EUR	36653562
GA00845	Acute Appendicitis, No Complications	EFO:0007149	334393	19630	314763	EUR	36653562
GA00846	Appendicitis, Broad Definition	EFO:0007149	342286	27523	314763	EUR	36653562
GA00847	Other Specific Arthropathies	EFO:0030051	261641	543	261098	EUR	36653562
GA00848	Postdysenteric Arthropathy	EFO:0007460	340800	231	340569	EUR	36653562
GA00849	Asthma-related Acute Respiratory Infections	MONDO:0004979	319374	14128	305246	EUR	36653562
GA00850	Asthma And Allergy	EFO:0002686	197963	4106	193857	EUR	36653562
GA00851	Asthma-related Infections	EFO:1001406	324584	19338	305246	EUR	36653562
GA00852	Asthma, Unspecified (mode)"	MONDO:0004979	212633	18776	193857	EUR	36653562
GA00853	Obesity Related Asthma	EFO:0001073	314020	8774	305246	EUR	36653562
GA00854	Asthma-related Pneumonia	EFO:0003106	315922	10676	305246	EUR	36653562
GA00855	Alcohol Use Disorder, ICD-based	EFO:0009458	342499	14307	328192	EUR	36653562
GA00856	Alcohol Use Disorder, Swedish Definition	EFO:0009458	342499	20015	322484	EUR	36653562
GA00857	Autoimmune Diseases	EFO:1000870	342499	85418	257081	EUR	36653562
GA00858	Autoimmune Hyperthyroidism	EFO:0009189	257552	1621	255931	EUR	36653562
GA00859	Autoimmune Diseases Excluding Thyroid Diseases	EFO:1000870	303606	47304	256302	EUR	36653562
GA00860	Autoimmune Diseases Excluding Thyroid Diseases, Strict Definition	EFO:1000870	295844	45552	250292	EUR	36653562
GA00861	Other Specified/Unspecified Bacterial Intestinal Infections	EFO:1001272	339049	1563	337486	EUR	36653562
GA00862	Bleeding	HP:0001892	342499	31024	311475	EUR	36653562
GA00863	Bronchitis	EFO:0009661	342499	49078	293421	EUR	36653562
GA00864	Bruxism	EFO:0010658	342499	359	342140	EUR	36653562
GA00865	Enterocolitis Due To Clostridium Difficile	EFO:0009130	340277	2791	337486	EUR	36653562
GA00866	STROKE	EFO:0000712	284040	34560	249480	EUR	36653562
GA00867	Campylobacter Enteritis	MONDO:0043579	338092	606	337486	EUR	36653562
GA00868	Cardiac Arrhythmias	EFO:0004269	263611	59182	204429	EUR	36653562
GA00869	Benign Neoplasm: Adrenal Gland	MONDO:0021511	342499	1533	340966	EUR	36653562
GA00870	Benign Neoplasm: Anus And Anal Canal	EFO:0003835	342499	649	341850	EUR	36653562
GA00871	Benign Neoplasm: Appendix	EFO:0003880	342499	224	342275	EUR	36653562
GA00872	Benign Neoplasm: Ascending Colon	MONDO:0002278	342499	2696	339803	EUR	36653562
GA00873	Benign Neoplasm: Bladder	EFO:0000294	342499	215	342284	EUR	36653562
GA00874	Benign Neoplasm Of Bone And Articular Cartilage	MONDO:0000631	342499	2052	340447	EUR	36653562
GA00875	Benign Neoplasm: Bone And Articular Cartilage, Unspecified	MONDO:0000631	342499	170	342329	EUR	36653562
GA00876	Benign Neoplasm: Long Bones Of Lower Limb	MONDO:0000952	342499	743	341756	EUR	36653562
GA00877	Benign Neoplasm: Lower Jaw Bone	MONDO:0000631	342499	102	342397	EUR	36653562
GA00878	Benign Neoplasm: Short Bones Of Lower Limb	MONDO:0000952	342499	234	342265	EUR	36653562
GA00879	Benign Neoplasm: Short Bones Of Upper Limb	HP:0009824	342499	338	342161	EUR	36653562
GA00880	Benign Neoplasm: Bones Of Skull And Face	MONDO:0007145	342499	204	342295	EUR	36653562
GA00881	Benign Neoplasm Of Brain And Other Parts Of Central Nervous System	EFO:0007199	342499	1547	340952	EUR	36653562
GA00882	Benign Neoplasm: Brain, Infratentorial	MONDO:0037736	342499	127	342372	EUR	36653562
GA00883	Benign Neoplasm: Brain, Unspecified	EFO:1000107	342499	139	342360	EUR	36653562
GA00884	Benign Neoplasm: Brain, Supratentorial	MONDO:0002071	342499	362	342137	EUR	36653562
GA00885	Benign Neoplasm Of Breast	MONDO:0000620	190879	3257	187622	EUR	36653562
GA00886	Benign Neoplasm: Bronchus And Lung	MONDO:0001672	342499	282	342217	EUR	36653562
GA00887	Benign Neoplasm: Caecum	EFO:0009255	342499	2099	340400	EUR	36653562
GA00888	Other Benign Neoplasm Of Uterus: Cervix Uteri	MONDO:0021525	190879	128	190751	EUR	36653562
GA00889	Benign Neoplasm: Choroid	MONDO:0021487	342499	1128	341371	EUR	36653562
GA00890	Benign Neoplasm: Central Nervous System, Other Parts/Unspecified	MONDO:0000648	342499	81	342418	EUR	36653562
GA00891	Benign Neoplasm: Colon	MONDO:0002278	342499	14269	328230	EUR	36653562
GA00892	Benign Neoplasm: Colon, Unspecified	MONDO:0002278	342499	6135	336364	EUR	36653562
GA00893	Benign Neoplasm Of Colon, Rectum, Anus And Anal Canal	EFO:0003835	342499	17664	324835	EUR	36653562
GA00894	Benign Neoplasm: Conjunctiva	EFO:1000110	342499	725	341774	EUR	36653562
GA00895	Other Benign Neoplasms Of Connective And Other Soft Tissue	EFO:1001968	342499	2539	339960	EUR	36653562
GA00896	Benign Neoplasm: Connective And Other Soft Tissue Of Thorax	EFO:1001968	342499	98	342401	EUR	36653562
GA00897	Benign Neoplasm: Connective And Other Soft Tissue Of Trunk, Unspecified	EFO:1001968	342499	151	342348	EUR	36653562
GA00898	Benign Neoplasm: Connective And Other Soft Tissue Of Upper Limb, Including Shoulder	EFO:1001968	342499	1020	341479	EUR	36653562
GA00899	Other Benign Neoplasm Of Uterus: Corpus Uteri	MONDO:0021525	190879	154	190725	EUR	36653562
GA00900	Benign Neoplasm: Cranial Nerves	EFO:0002431	342499	637	341862	EUR	36653562
GA00901	Benign Neoplasm: Descending Colon	MONDO:0002278	342499	1365	341134	EUR	36653562
GA00903	Benign Neoplasm: Duodenum	EFO:1000907	342499	540	341959	EUR	36653562
GA00904	Benign Neoplasm: Middle Ear, Nasal Cavity And Accessory Sinuses	UBERON:0002255	342499	918	341581	EUR	36653562
GA00905	Benign Neoplasm Of Middle Ear And Respiratory System	MONDO:0021666	342499	1996	340503	EUR	36653562
GA00906	Benign Neoplasm: Endocrine Gland, Other/Unspecified	MONDO:0000627	342499	84	342415	EUR	36653562
GA00907	Benign Neoplasm Of Other And Unspecified Endocrine Glands	EFO:0001379	342499	3105	339394	EUR	36653562
GA00908	Benign Neoplasm: Endocrine Pancreas	MONDO:0000627	342499	109	342390	EUR	36653562
GA00909	Benign Neoplasm Of Eye And Adnexa	EFO:0009546	342499	2233	340266	EUR	36653562
GA00910	Benign Neoplasm Of Other And Unspecified Female Genital Organs	EFO:0009734	190879	1024	189855	EUR	36653562
GA00911	Benign Neoplasm: Floor Of Mouth	MONDO:0021383	342499	80	342419	EUR	36653562
GA00912	Haemangioma, Any Site	EFO:0000288	342499	1973	340526	EUR	36653562
GA00913	Benign Neoplasm: Hypopharynx	EFO:0007321	342499	104	342395	EUR	36653562
GA00914	Benign Neoplasm Of Other And Unspecified Intrathoracic Organs	EFO:0009734	342499	249	342250	EUR	36653562
GA00915	Benign Neoplasm: Kidney	EFO:1000111	342499	697	341802	EUR	36653562
GA00916	Benign Neoplasm: Larynx	MONDO:0002354	342499	791	341708	EUR	36653562
GA00917	Leiomyoma Of Uterus	HP:0000131	190879	28365	162514	EUR	36653562
GA00918	Benign Neoplasm: Lip	MONDO:0021496	342499	523	341976	EUR	36653562
GA00919	Benign Lipomatous Neoplasm Of Other Sites/Unspecified	MONDO:0044983	342499	2312	340187	EUR	36653562
GA00920	Benign Lipomatous Neoplasm Of Skin And Subcutaneous Tissue Of Limbs	HP:0001482	342499	1896	340603	EUR	36653562
GA00921	Benign Lipomatous Neoplasm Of Skin And Subcutaneous Tissue Of Trunk	HP:0001482	342499	3314	339185	EUR	36653562
GA00922	Benign Lipomatous Neoplasm	MONDO:0044983	342499	8379	334120	EUR	36653562
GA00923	Benign Neoplasm: Liver/Bile Ducts	MONDO:0024477	342499	476	342023	EUR	36653562
GA00924	Benign Neoplasm: Liver	EFO:0002422	342499	429	342070	EUR	36653562
GA00925	Lymphangioma, Anys Site	MONDO:0002013	342499	190	342309	EUR	36653562
GA00926	Benign Neoplasm Of Male Genital Organs	EFO:0007355	151620	468	151152	EUR	36653562
GA00927	Melanocytic Naevi	EFO:0009675	342499	7386	335113	EUR	36653562
GA00928	Melanocytic Naevi Of Ear And External Auricular Canal	UBERON:0001691	342499	119	342380	EUR	36653562
GA00929	Melanocytic Naevi Of Other And Unspecified Parts Of Face	EFO:0009734	342499	1371	341128	EUR	36653562
GA00930	Melanocytic Naevi Of Lip	EFO:0009675	342499	199	342300	EUR	36653562
GA00931	Melanocytic Naevi, Other Sites/Unspecified	EFO:0009675	342499	1670	340829	EUR	36653562
GA00932	Melanocytic Naevi Of Scalp And Neck	EFO:0000389	342499	516	341983	EUR	36653562
GA00933	Melanocytic Naevi Of Trunk	MONDO:0044792	342499	2762	339737	EUR	36653562
GA00934	Benign Neoplasm Of Meninges	EFO:0002422	342499	2311	340188	EUR	36653562
GA00935	Benign Neoplasm: Cerebral Meninges	EFO:1000109	342499	2066	340433	EUR	36653562
GA00936	Beningn Neoplasm: Meninges, Unspecified	MONDO:0021322	342499	361	342138	EUR	36653562
GA00937	Benign Neoplasm: Spinal Meninges	EFO:0003851	342499	216	342283	EUR	36653562
GA00938	Benign Neoplasm: Other And Unspecified Parts Of Mouth	EFO:0009734	342499	833	341666	EUR	36653562
GA00939	Benign Neoplasm Of Mouth And Pharynx	UBERON:0000165	342499	2853	339646	EUR	36653562
GA00940	Benign Neoplasm: Nasopharynx	EFO:0004252	342499	197	342302	EUR	36653562
GA00941	Benign Neoplasm: Other/Unspecified Site	EFO:0002422	342499	371	342128	EUR	36653562
GA00942	Benign Neoplasm: Oesophagus	EFO:0002422	342499	260	342239	EUR	36653562
GA00944	Benign Neoplasm: Other Parts Of Oropharynx	EFO:0002422	342499	198	342301	EUR	36653562
GA00945	Benign Neoplasm Of Other And Unspecified Sites	EFO:0009734	342499	769	341730	EUR	36653562
GA00946	Benign Neoplasm Of Other And Ill-defined Parts Of Digestive System	EFO:0000319	342499	4364	338135	EUR	36653562
GA00947	Benign Neoplasm Of Ovary	EFO:1000116	190879	4805	186074	EUR	36653562
GA00948	Benign Neoplasm: Pancreas	MONDO:0021470	342499	443	342056	EUR	36653562
GA00949	Benign Neoplasm: Parathyroid Gland	MONDO:0021463	342499	243	342256	EUR	36653562
GA00950	Benign Neoplasm: Parotid Gland	EFO:0003873	342499	1874	340625	EUR	36653562
GA00951	Benign Neoplasm: Peripheral Nerves And Autonomic Nervous System	UBERON:0000010	342499	342	342157	EUR	36653562
GA00952	Benign Neoplasm: Pharynx, Unspecified	MONDO:0021246	342499	155	342344	EUR	36653562
GA00953	Benign Neoplasm: Pituitary Gland, Craniopharyngeal Duct	MONDO:0021439	342499	1268	341231	EUR	36653562
GA00954	Benign Neoplasm: Prostate	MONDO:0021510	151620	155	151465	EUR	36653562
GA00955	Benign Neoplasm: Rectosigmoid Junction	MONDO:0002423	342499	869	341630	EUR	36653562
GA00956	Benign Neoplasm: Rectum	MONDO:0021462	342499	4132	338367	EUR	36653562
GA00957	Benign Neoplasm: Rectum, Anus And Anal Canal	EFO:0003835	342499	4886	337613	EUR	36653562
GA00958	Benign Neoplasm: Rectum/Anal Canal Icd-9	EFO:0003835	342499	266	342233	EUR	36653562
GA00959	Benign Neoplasm: Retina	EFO:1000509	342499	116	342383	EUR	36653562
GA00960	Benign Neoplasm Of Soft Tissue Of Retroperitoneum And Peritoneum	EFO:0007466	342499	124	342375	EUR	36653562
GA00961	Benign Neoplasm Of Major Salivary Glands	MONDO:0044743	342499	2445	340054	EUR	36653562
GA00962	Benign Neoplasm: Other/Unspecified Salivary Gland	MONDO:0021460	342499	668	341831	EUR	36653562
GA00963	Benign Neoplasm: Scrotum	EFO:0002422	151620	83	151537	EUR	36653562
GA00964	Benign Neoplasm: Sigmoid Colon	EFO:1001181	342499	4243	338256	EUR	36653562
GA00965	Other Benign Neoplasms Of Skin	EFO:0002751	342499	10782	331717	EUR	36653562
GA00966	Benign Neoplasm: Small Intestine	MONDO:0021501	342499	904	341595	EUR	36653562
GA00967	Benign Neoplasm: Other And Unspecified Parts Of Small Intestine	EFO:0009734	342499	382	342117	EUR	36653562
GA00968	Benign Neoplasm: Spinal Cord	MONDO:0021506	342499	319	342180	EUR	36653562
GA00969	Benign Neoplasm: Stomach	MONDO:0021449	342499	2321	340178	EUR	36653562
GA00970	Benign Neoplasm: Testis	EFO:0002422	151620	97	151523	EUR	36653562
GA00971	Benign Neoplasm Of Thyroid Gland	EFO:1000122	342499	781	341718	EUR	36653562
GA00972	Benign Neoplasm: Tongue	MONDO:0021476	342499	629	341870	EUR	36653562
GA00973	Benign Neoplasm: Tonsil	MONDO:0021250	342499	252	342247	EUR	36653562
GA00974	Benign Neoplasm: Transverse Colon	MONDO:0002278	342499	2069	340430	EUR	36653562
GA00975	Benign Neoplasm Of Urinary Organs	MONDO:0004180	342499	1030	341469	EUR	36653562
GA00976	Benign Neoplasm: Uterine Tubes And Ligaments	EFO:1001388	190879	147	190732	EUR	36653562
GA00977	Other Benign Neoplasm Of Uterus: Other Parts/Unspecified	EFO:0002422	190879	1063	189816	EUR	36653562
GA00978	Other Benign Neoplasms Of Uterus	EFO:0002751	190879	1339	189540	EUR	36653562
GA00979	Benign Neoplasm: Vulva	MONDO:0000643	190879	489	190390	EUR	36653562
GA00980	Benign Neoplasm: Vagina	MONDO:0000647	190879	287	190592	EUR	36653562
GA00981	Charcot Foot	MONDO:0019011	249886	406	249480	EUR	36653562
GA00982	Childhood Allergy (age < 16)	EFO:0021432	342499	4769	337730	EUR	36653562
GA00983	Primary Biliary Cholangitis (PBC)	EFO:1001486	257578	497	257081	EUR	36653562
GA00984	Cirrhosis Of Liver, NAS	EFO:0001422	339936	985	338951	EUR	36653562
GA00985	Cholelithiasis, Broad Definition With Cholecystitis	EFO:0004799	335844	34461	301383	EUR	36653562
GA00986	Other Chondrocalcinosis	HP:0000934	342359	245	342114	EUR	36653562
GA00987	Chronic Hepatitis NAS	EFO:0008496	342499	313	342186	EUR	36653562
GA00988	Crohn's Disease Of Large Intestine	EFO:0000384	328659	1396	327263	EUR	36653562
GA00989	Chronic Myeloproliferative Disease	EFO:0004251	340923	285	340638	EUR	36653562
GA00990	Crohn's Disease NAS	EFO:0000384	329036	1773	327263	EUR	36653562
GA00991	Other Crohn's Disease	EFO:0000384	329081	1818	327263	EUR	36653562
GA00992	Crohn's Disease Of Small Intestine	EFO:0005629	329031	1768	327263	EUR	36653562
GA00993	Other/Unspecified Crystal Arthropathies	MONDO:0022208	342223	109	342114	EUR	36653562
GA00994	Chronic Myeloid Leukaemia [CML], BCR/ABL-positive	EFO:0000339	340839	201	340638	EUR	36653562
GA00995	Other/Unspecified Cytomegaloviral Diseases	EFO:0001062	342413	396	342017	EUR	36653562
GA00996	Congenital Malformations Of Heart And Great Arteries	MONDO:0016581	342499	3459	339040	EUR	36653562
GA00997	Early Onset COPD	EFO:0004772	333165	6371	326794	EUR	36653562
GA00998	COPD-related Respiratory Insufficiency	HP:0002093	329730	2936	326794	EUR	36653562
GA00999	Later Onset COPD	MONDO:0018343	144825	9334	135491	EUR	36653562
GA01000	COPD (mode)	HP:0000005	209626	13912	195714	EUR	36653562
GA01001	Continuous Positive Airway Pressure	EFO:0010719	160784	6560	154224	EUR	36653562
GA01002	CR(E)ST Syndrome	MONDO:0016491	342499	319	342180	EUR	36653562
GA01003	Arthropathy In Crohn Disease	MONDO:0000709	339501	231	339270	EUR	36653562
GA01004	Acquired Haemolytic Anaemia	EFO:1001264	342285	538	341747	EUR	36653562
GA01005	Acquired Pure Red Cell Aplasia [erythroblastopenia]	MONDO:0001705	329637	111	329526	EUR	36653562
GA01006	Agranulocytosis	HP:0012234	339284	2923	336361	EUR	36653562
GA01007	Other Autoimmune Haemolytic Anaemias	EFO:1001264	341986	239	341747	EUR	36653562
GA01008	Allergic Purpura	EFO:1000965	338188	780	337408	EUR	36653562
GA01009	Vitamin B12 Deficiency Anaemia	EFO:0000734	330943	3021	327922	EUR	36653562
GA01010	Folate Deficiency Anaemia	EFO:0001070	328070	148	327922	EUR	36653562
GA01011	Iron Deficiency Anaemia	HP:0001891	339748	11826	327922	EUR	36653562
GA01012	Anaemia In Chronic Diseases Classified Elsewhere	EFO:0000684	330004	478	329526	EUR	36653562
GA01013	Other Diseases Of Blood And Blood-forming Organs	EFO:0005635	342499	6138	336361	EUR	36653562
GA01014	Chronic Coagulation Defects	HP:0005521	342499	559	341940	EUR	36653562
GA01015	Coagulation Defects, Purpura And Other Haemorrhagic Conditions	EFO:0004629	342499	5091	337408	EUR	36653562
GA01016	Other Coagulation Defects	Orphanet:331244	339088	1680	337408	EUR	36653562
GA01018	Common Variable Immunodeficiency	MONDO:0015517	337272	151	337121	EUR	36653562
GA01019	Other Or Unspecified Common Variable Immunodeficiency	MONDO:0009413	337202	81	337121	EUR	36653562
GA01020	Selective Deficiency Of Immunoglobulin G [IgG] Subclasses	MONDO:0003739	337290	169	337121	EUR	36653562
GA01021	Selective Deficiency Of Immunoglobulin A [IgA]y	EFO:1001929	337215	94	337121	EUR	36653562
GA01023	Haemolytic Anaemias	HP:0004804	342499	752	341747	EUR	36653562
GA01024	Other Hereditary Haemolytic Anaemias	EFO:0009671	341874	127	341747	EUR	36653562
GA01025	Hereditary Hypogammaglobulinemia	Orphanet:178389	337211	90	337121	EUR	36653562
GA01026	Hereditary Deficiency Of Other Clotting Factors	Orphanet:98434	337610	202	337408	EUR	36653562
GA01027	Hypersplenism	EFO:1000975	336461	100	336361	EUR	36653562
GA01028	Immunodeficiencies	Orphanet:169346	342499	1209	341290	EUR	36653562
GA01029	Immunodeficiency With Predominantly Antibody Defects	Orphanet:331244	337762	641	337121	EUR	36653562
GA01030	Other Or Unspecified Immunodeficiency	EFO:0009734	337207	86	337121	EUR	36653562
GA01031	Other Immunodeficiencies	Orphanet:169346	337370	249	337121	EUR	36653562
GA01032	Certain Disorders Involving The Immune Mechanism	EFO:0000540	342499	5378	337121	EUR	36653562
GA01033	Other And Unspecified Disorders Involving The Immune Mechanism, Not Elsewhere Classified	EFO:0000540	337770	649	337121	EUR	36653562
GA01034	Infarction Of Spleen	EFO:0009463	336464	103	336361	EUR	36653562
GA01035	Idiopathic Thrombocytopenic Purpura	EFO:0007160	338111	703	337408	EUR	36653562
GA01036	Kela Reimbursement Agammaglobulinemia (D80-84)	MONDO:0015977	337309	188	337121	EUR	36653562
GA01037	Nezelof Syndrome	MONDO:0009451	337236	115	337121	EUR	36653562
GA01038	Nonhereditary Hypogammaglobulinemia	EFO:0005717	337373	252	337121	EUR	36653562
GA01039	Other Nutritional Anaemias	EFO:0001069	328180	258	327922	EUR	36653562
GA01040	Other Diseases Of Blood And Blood-forming Organs	EFO:0005635	338022	1661	336361	EUR	36653562
GA01041	Other Nonthrombocytopenic Purpura	MONDO:0002610	337587	179	337408	EUR	36653562
GA01042	Sarcoidosis	MONDO:0019338	340718	3597	337121	EUR	36653562
GA01043	Secondary Polycythaemia	EFO:1002034	336898	537	336361	EUR	36653562
GA01044	Secondary Thrombocytopenia	MONDO:0001198	337650	242	337408	EUR	36653562
GA01045	Hereditary Sideroblastic Anaemia	MONDO:0020099	329616	90	329526	EUR	36653562
GA01046	Other Sideroblastic Anaemias	MONDO:0015194	329620	94	329526	EUR	36653562
GA01047	Diseases Of Spleen	EFO:0009002	336714	353	336361	EUR	36653562
GA01048	Thrombocytopenia, Unspecified	HP:0001873	339062	1654	337408	EUR	36653562
GA01049	Von Willebrand Disease	Orphanet:903	337698	290	337408	EUR	36653562
GA01050	Any Death	GO:0008219	342499	37589	304910	EUR	36653562
GA01051	TMD Related Pain	EFO:0005279	342499	8907	333592	EUR	36653562
GA01052	TMD Muscular Pain Linked With Fibromyalgia	EFO:0005687	342499	7786	334713	EUR	36653562
GA01053	Dermatopolymyositis (FG)	EFO:0009297	261461	363	261098	EUR	36653562
GA01054	Diabetic Autonomic Neuropathy	MONDO:0001299	340148	93	340055	EUR	36653562
GA01055	Diabetic Hypoglycemia	HP:0001943	255980	6500	249480	EUR	36653562
GA01056	Diabetic Ketoacidosis	EFO:1000897	256681	7201	249480	EUR	36653562
GA01057	Diabetic Mononeuropathy	EFO:1000783	340161	106	340055	EUR	36653562
GA01058	Neovascular Glaucoma	EFO:1001060	333949	968	332981	EUR	36653562
GA01059	Diabetic Neuropathy	EFO:1000783	251924	2444	249480	EUR	36653562
GA01060	Diabetic Polyneuropathy	MONDO:0001583	340981	926	340055	EUR	36653562
GA01061	Retinal Artery Occlusion (branch)	EFO:1001154	283725	180	283545	EUR	36653562
GA01062	Retinal Artery Occlusion (main Artery)	EFO:1001154	283704	159	283545	EUR	36653562
GA01063	Retinal Vein Occlusion (central Or Branch)	EFO:1001157	284199	654	283545	EUR	36653562
GA01064	Unspecified Diabetic Retinopathy	EFO:0003770	336613	3056	333557	EUR	36653562
GA01065	Proliferative Diabetic Retinopathy	EFO:0009322	338139	8383	329756	EUR	36653562
GA01066	Diabetes, Several Complications	EFO:0010977	263114	13634	249480	EUR	36653562
GA01067	Drug-induced Adrenocortical Insufficiency	EFO:0009491	342499	338	342161	EUR	36653562
GA01068	Drug-induced Cataract	MONDO:0005129	342499	545	341954	EUR	36653562
GA01069	Drug-induced Gout	EFO:0004274	342499	110	342389	EUR	36653562
GA01070	Drug-induced Headache, Not Elsewhere Classified	HP:0002315	342499	120	342379	EUR	36653562
GA01071	Drug-induced Neutropenia	MONDO:0001475	342499	1792	340707	EUR	36653562
GA01072	Drug-induced Osteoporosis	EFO:0003882	342499	243	342256	EUR	36653562
GA01073	Drug-induced Systemic Lupus Erythematosus	MONDO:0016474	342499	168	342331	EUR	36653562
GA01074	Drug-induced Tremor	EFO:1000904	342499	131	342368	EUR	36653562
GA01075	Dry Age-related Macular Degeneration (includes Geographic Atrophy)	MONDO:0100114	227685	5095	222590	EUR	36653562
GA01076	Acidosis	EFO:1000014	296781	401	296380	EUR	36653562
GA01077	Acromegaly And Pituitary Gigantism	EFO:1001485	329258	167	329091	EUR	36653562
GA01078	Adrenocortical Insufficiency	EFO:0009491	329889	798	329091	EUR	36653562
GA01079	Other Adrenocortical Overactivity	EFO:1000797	329220	129	329091	EUR	36653562
GA01080	Disorders Of Adrenal Gland, Other And/Or Unspecified	EFO:0005539	329204	113	329091	EUR	36653562
GA01081	Adrenogenital Disorders	MONDO:0015898	329208	117	329091	EUR	36653562
GA01082	Other Disorders Of Amino-acid Metabolism	MONDO:0019189	296498	118	296380	EUR	36653562
GA01083	Secondary Systemic Amyloidosis	EFO:1001875	296461	81	296380	EUR	36653562
GA01084	Amyloidosis, Other/Unspecified	MONDO:0018634	296750	370	296380	EUR	36653562
GA01085	Syndrome Of Inappropriate Secretion Of Antidiuretic Hormone	EFO:1000982	329196	105	329091	EUR	36653562
GA01086	Disorders Of Aromatic Amino-acid Metabolism	HP:0004338	296464	84	296380	EUR	36653562
GA01087	Other Disorders Of Carbohydrate Metabolism	Orphanet:79161	296496	116	296380	EUR	36653562
GA01088	Carcinoid Syndrome	EFO:1000852	329329	238	329091	EUR	36653562
GA01089	Congenital Iodine-deficiency Syndrome/Hypothyroidism	MONDO:0018612	293124	808	292316	EUR	36653562
GA01091	Delayed Puberty	HP:0000823	329284	193	329091	EUR	36653562
GA01092	Diabetes Insipidus	MONDO:0004782	329308	217	329091	EUR	36653562
GA01093	Disorders Of Puberty	EFO:0001382	329466	375	329091	EUR	36653562
GA01094	Type 1 Diabetes With Coma	EFO:0009757	285076	1852	283224	EUR	36653562
GA01095	Type 1 Diabetes With Ketoacidosis	EFO:1000897	285121	1897	283224	EUR	36653562
GA01096	Type 1 Diabetes With Other Specified/Multiple/Unspecified Complications	EFO:0010977	288729	5505	283224	EUR	36653562
GA01097	Type 1 Diabetes With Neurological Complications	EFO:0010977	284163	939	283224	EUR	36653562
GA01098	Type 1 Diabetes With Ophthalmic Complications	EFO:0010977	287826	4602	283224	EUR	36653562
GA01099	Type 1 Diabetes With Peripheral Circulatory Complications	EFO:0010977	283821	597	283224	EUR	36653562
GA01100	Type 1 Diabetes With Renal Complications	MONDO:0007669	284665	1441	283224	EUR	36653562
GA01101	Type 2 Diabetes With Coma	MONDO:0005148	287387	4163	283224	EUR	36653562
GA01102	Type 2 Diabetes With Ketoacidosis	EFO:1000897	283805	581	283224	EUR	36653562
GA01103	Type 2 Diabetes With Neurological Complications	EFO:0010977	284843	1619	283224	EUR	36653562
GA01104	Type 2 Diabetes With Ophthalmic Complications	EFO:0010977	286852	3628	283224	EUR	36653562
GA01105	Unspecified Diabetes With Coma	EFO:0007540	283354	130	283224	EUR	36653562
GA01106	Unspecified Diabetes With Ketoacidosis	EFO:1000897	283443	219	283224	EUR	36653562
GA01107	Unspecified Diabetes With Multiple/Unspecified Complications	EFO:0010977	284143	919	283224	EUR	36653562
GA01108	Unspecified Diabetes With Neurological Complications	EFO:0010977	283318	94	283224	EUR	36653562
GA01109	Unspecified Diabetes Without Complications	EFO:0010977	285652	2428	283224	EUR	36653562
GA01110	Unspecified Diabetes With Other Specified Complications	EFO:0010977	283349	125	283224	EUR	36653562
GA01111	Other Endocrine Disorders	EFO:0001379	330502	1411	329091	EUR	36653562
GA01112	Endocrine Disorders, Other/Unspecified	EFO:0001379	329614	523	329091	EUR	36653562
GA01113	Disorders Of Other Endocrine Glands	EFO:0001379	342499	13408	329091	EUR	36653562
GA01114	Postprocedural Endocrine And Metabolic Disorders, Not Elsewhere Classified	EFO:0000589	299325	2945	296380	EUR	36653562
GA01115	Iron Deficiency	HP:0001891	323527	203	323324	EUR	36653562
GA01116	Familial Hypercholesterolemia	EFO:0004911	300851	4471	296380	EUR	36653562
GA01117	Familial Hypercholesterolemia, With Ischemic Heart Disease	EFO:0004911	288260	2491	285769	EUR	36653562
GA01118	Other Disorders Of Fluid, Electrolyte And Acid-base Balance	UBERON:0001008	304690	8310	296380	EUR	36653562
GA01119	Other Disorders Of Electrolyte And Fluid Balance, Not Elsewhere Classified	UBERON:0001008	296583	203	296380	EUR	36653562
GA01120	Gilbert Syndrome	EFO:0005556	296541	161	296380	EUR	36653562
GA01121	Other Disorders Of Glucose Regulation And Pancreatic Internal Secretion	EFO:0007736	342499	2264	340235	EUR	36653562
GA01122	Nontoxic Diffuse Goitre	MONDO:0001658	293070	754	292316	EUR	36653562
GA01123	Nontoxic Multinodular Goitre	MONDO:0001658	297814	5498	292316	EUR	36653562
GA01124	Other And/Or Unspecified Nontoxic Goitre	MONDO:0001658	294417	2101	292316	EUR	36653562
GA01125	Nontoxic Single Thyroid Nodule	MONDO:0001658	294160	1844	292316	EUR	36653562
GA01126	Graves Ophthalmopathy, Strict	EFO:1001466	342499	502	341997	EUR	36653562
GA01127	Graves Disease, Strict Definition	EFO:0004237	342499	2575	339924	EUR	36653562
GA01128	Hyperaldosteronism	EFO:0009452	329694	603	329091	EUR	36653562
GA01129	Mixed Hyperlipidaemia	EFO:0001271	297327	947	296380	EUR	36653562
GA01130	Hyperlipidaemia, Other/Unspecified	EFO:0009734	306947	10567	296380	EUR	36653562
GA01131	Hyperparathyroidism	EFO:0008506	334075	4984	329091	EUR	36653562
GA01132	Hyperfunction Of Pituitary Gland	EFO:1000797	330422	1331	329091	EUR	36653562
GA01133	Hyperprolactinaemia	EFO:0007319	330017	926	329091	EUR	36653562
GA01134	Hyperprolactinaemia, Drug-induced	EFO:0008607	342499	148	342351	EUR	36653562
GA01135	Nondiabetic Hypoglycaemic Coma	HP:0001325	340348	113	340235	EUR	36653562
GA01136	Drug-induced Hypoglycaemia Without Coma	HP:0001259	340629	394	340235	EUR	36653562
GA01137	Hypoparathyroidism	EFO:0009451	329892	801	329091	EUR	36653562
GA01138	Hypopituitarism	EFO:0001380	330734	1643	329091	EUR	36653562
GA01139	Hypothyroidism, Strict Autoimmune	EFO:0004705	287247	36321	250926	EUR	36653562
GA01140	Hypothyroidism, Other/Unspecified	EFO:0004705	334316	42000	292316	EUR	36653562
GA01141	Postinfectious Hypothyroidism	EFO:0004705	292459	143	292316	EUR	36653562
GA01142	Disorders Of Iron Metabolism	MONDO:0002279	296649	269	296380	EUR	36653562
GA01143	Lactose Intolerance, Other/Unspecified	EFO:1000062	297015	635	296380	EUR	36653562
GA01144	Disorders Of Lipoprotein Metabolism And Other Lipidaemias	MONDO:0004069	329117	32737	296380	EUR	36653562
GA01145	Disorder Of Lipoprotein Metabolism, Unspecified	EFO:0003836	299985	3605	296380	EUR	36653562
GA01146	Localized Adiposity	MONDO:0045042	324179	109	324070	EUR	36653562
GA01147	Malnutrition	EFO:0008572	342499	400	342099	EUR	36653562
GA01148	Metabolic Disorders	EFO:0000589	342499	46119	296380	EUR	36653562
GA01149	Disorders Of Magnesium Metabolism	MONDO:0017322	296506	126	296380	EUR	36653562
GA01150	Disorders Of Mineral Metabolism	EFO:0009556	298256	1876	296380	EUR	36653562
GA01151	Nontoxic Goitre/Thyroid Nodule	MONDO:0001658	342499	8498	334001	EUR	36653562
GA01152	Other Specified/Unspecified Nutritional Deficiencies	EFO:0000778	323507	183	323324	EUR	36653562
GA01153	Obesity	EFO:0001073	342400	18330	324070	EUR	36653562
GA01154	Obesity Due To Excess Calories	EFO:0001073	336959	12790	324169	EUR	36653562
GA01155	Drug-induced Obesity	EFO:0001073	324383	214	324169	EUR	36653562
GA01156	Obesity, Other/Unspecified	EFO:0001073	333720	9551	324169	EUR	36653562
GA01157	Extreme Obesity With Alveolar Hypoventilation	HP:0002791	325075	906	324169	EUR	36653562
GA01158	Ovarian Dysfunction	EFO:0009003	183517	1721	181796	EUR	36653562
GA01159	Ovarian Dysfunction, Other/Unspecified	EFO:0009003	181906	110	181796	EUR	36653562
GA01160	Primary Ovarian Failure	EFO:0004266	182220	424	181796	EUR	36653562
GA01161	Disorders Of Parathyroid Gland, Other And/Or Unspecified	EFO:0005754	329264	173	329091	EUR	36653562
GA01162	Disorders Of Parathyroid Gland	EFO:0005754	334750	5659	329091	EUR	36653562
GA01163	Polycystic Ovarian Syndrome	EFO:0000660	182992	1196	181796	EUR	36653562
GA01164	Polycystic Ovarian Syndrome, Broad Definition	EFO:0000660	188068	2727	185341	EUR	36653562
GA01165	Polycystic Ovarian Syndrome, Consortium Definition	EFO:0000660	190879	27943	162936	EUR	36653562
GA01166	Disorders Of Pituitary Gland, Other And/Or Unspecified	UBERON:0000007	329218	127	329091	EUR	36653562
GA01167	Precocious Central Puberty	EFO:0009029	329249	158	329091	EUR	36653562
GA01168	Precocious Puberty	MONDO:0000088	329201	110	329091	EUR	36653562
GA01169	Protein-energy Malnutrition Of Moderate And Mild Degree	MONDO:0019258	342266	167	342099	EUR	36653562
GA01170	Unspecified Protein-energy Malnutrition	EFO:0009563	342191	92	342099	EUR	36653562
GA01171	Disorders Of Puberty, Other/Unspecified	EFO:0001382	329187	96	329091	EUR	36653562
GA01172	Short Stature, Not Elsewhere Classified	MONDO:0010367	329633	542	329091	EUR	36653562
GA01173	Disorders Of Sphingolipid Metabolism And Other Lipid Storage Disorders	MONDO:0004069	296471	91	296380	EUR	36653562
GA01174	Constitutional Tall Stature	HP:0000098	329199	108	329091	EUR	36653562
GA01175	Testicular Hypofunction	EFO:0005088	147791	496	147295	EUR	36653562
GA01176	Thiamine Deficiency	EFO:0008569	323449	125	323324	EUR	36653562
GA01177	Disorders Of The Thyroid Gland	EFO:1000627	342499	50183	292316	EUR	36653562
GA01178	Acute Thyroiditis	MONDO:0001949	292411	95	292316	EUR	36653562
GA01179	Autoimmune Thyroiditis	EFO:0006812	292753	437	292316	EUR	36653562
GA01180	Chronic Thyroiditis	EFO:0003779	292412	96	292316	EUR	36653562
GA01181	Thyroiditis, Unspecified	MONDO:0004126	292677	361	292316	EUR	36653562
GA01182	Subacute Thyroiditis	EFO:1001194	292997	681	292316	EUR	36653562
GA01183	Disorder Of Thyroid, Unspecified	EFO:1000627	292574	258	292316	EUR	36653562
GA01184	Thyrotoxicosis With Diffuse Goitre	EFO:0009190	296287	3971	292316	EUR	36653562
GA01185	Thyrotoxicosis With Toxic Multinodular Goitre	EFO:0009190	336698	1408	335290	EUR	36653562
GA01186	Thyrotoxicosis With Toxic Single Thyroid Nodule	EFO:0009190	335492	202	335290	EUR	36653562
GA01187	Vitamin A Deficiency	EFO:1001237	323430	106	323324	EUR	36653562
GA01188	Vitamin D Deficiency	EFO:0003762	323694	370	323324	EUR	36653562
GA01189	Volume Depletion	EFO:0001715	298619	2239	296380	EUR	36653562
GA01190	Epileptic Seizures Related To Drugs	MONDO:0012407	342499	83	342416	EUR	36653562
GA01191	Epileptic Seizures Related To Alcohol	MONDO:0012407	342499	149	342350	EUR	36653562
GA01192	Erectile Dysfunction	EFO:0004234	151530	1973	149557	EUR	36653562
GA01193	Eosinophilic Disease (BM)	EFO:0004232	196073	359	195714	EUR	36653562
GA01194	Disturbance Of Activity And Attention	HP:0031987	339061	1818	337243	EUR	36653562
GA01195	Agoraphobia	EFO:1001872	308349	791	307558	EUR	36653562
GA01196	Alcohol Dependence	MONDO:0007079	329938	9086	320852	EUR	36653562
GA01197	Acute Alcohol Intoxication	EFO:0009574	328914	8062	320852	EUR	36653562
GA01198	All Anxiety Disorders	EFO:0006788	329077	21519	307558	EUR	36653562
GA01199	Dementia In Alzheimer Disease	MONDO:0004975	329712	4406	325306	EUR	36653562
GA01200	Anankastic Personality Disorder	MONDO:0002028	333755	905	332850	EUR	36653562
GA01201	Anorexia (incl.atypical)	HP:0002039	335217	1685	333532	EUR	36653562
GA01202	Other Anxiety Disorders	EFO:0006788	322265	14707	307558	EUR	36653562
GA01203	Anxious Personality Disorder	MONDO:0002028	333333	483	332850	EUR	36653562
GA01204	Behavioural Syndromes Associated With Physiological Disturbances And Physical Factors	EFO:1000931	342499	8967	333532	EUR	36653562
GA01205	Bipolar Affective Disorders	MONDO:0004985	306207	6321	299886	EUR	36653562
GA01206	Bulimia Nervosa (incl. Atypical)	EFO:0005204	334440	908	333532	EUR	36653562
GA01207	Mental And Behavioural Disorders Due To Cannabinoids	EFO:0000677	337391	875	336516	EUR	36653562
GA01208	Delirium, Not Induced By Alcohol And Other Psychoactive Substances	EFO:1001242	327918	2612	325306	EUR	36653562
GA01209	Persistent Delusional Disorders	MONDO:0004359	332363	2231	330132	EUR	36653562
GA01210	Dementia	MONDO:0001627	338823	13517	325306	EUR	36653562
GA01211	Dementia, Including Avohilmo	EFO:0004718	342499	14874	327625	EUR	36653562
GA01212	Dementia In Other Diseases Classified Elsewhere	EFO:0000318	326335	1029	325306	EUR	36653562
GA01213	Unspecified Dementia	MONDO:0001627	328546	3240	325306	EUR	36653562
GA01214	Dependent Personality Disorder	MONDO:0001157	333404	554	332850	EUR	36653562
GA01215	Depression	EFO:0003761	338111	38225	299886	EUR	36653562
GA01216	Dissocial Personality Disorder	MONDO:0002028	333294	444	332850	EUR	36653562
GA01217	Dissociative [conversion] Disorders	MONDO:0001160	308580	1022	307558	EUR	36653562
GA01218	Other Eating Disorders	EFO:0005203	334900	1368	333532	EUR	36653562
GA01219	Emotional Disorders And Disorders Of Social Functioning With Onset Specific To Childhood	EFO:0020000	338665	1422	337243	EUR	36653562
GA01220	Emotionally Unstable Personality Disorder	EFO:0005429	336662	3812	332850	EUR	36653562
GA01221	Generalized Anxiety Disorder	EFO:1001892	311481	3923	307558	EUR	36653562
GA01222	Gender Identity Disorders	MONDO:0000595	333118	268	332850	EUR	36653562
GA01223	Mental And Behavioural Disorders Due To Hallucinogens	EFO:0000677	336664	148	336516	EUR	36653562
GA01224	Histrionic Personality Disorder	MONDO:0002028	332982	132	332850	EUR	36653562
GA01225	Hyperkinetic Disorders (excl. ADHD)	EFO:0003888	337646	403	337243	EUR	36653562
GA01226	Hypersomnia	EFO:0005246	337633	327	337306	EUR	36653562
GA01227	Insomnia	EFO:0004698	340820	3514	337306	EUR	36653562
GA01228	Kela-code For Behavioural Disturbances In Mental Retardation	EFO:0000677	341595	220	341375	EUR	36653562
GA01229	Manic Episode	EFO:0007706	300746	860	299886	EUR	36653562
GA01230	Mental Disorders, Not Otherwise Specified	EFO:0003759	328749	2334	326415	EUR	36653562
GA01231	Other Mental Disorders Due To Brain Damage And Dysfunction And To Physical Disease	HP:0000011	327887	2581	325306	EUR	36653562
GA01232	Mild Mental Retardation	HP:0001256	342062	687	341375	EUR	36653562
GA01233	Mixed Specific Developmental Disorders	EFO:0003852	339649	536	339113	EUR	36653562
GA01234	Mixed And Other Personality Disorders	MONDO:0000524	335248	2398	332850	EUR	36653562
GA01235	Moderate Mental Retardation	HP:0002342	341526	151	341375	EUR	36653562
GA01236	Mood [affective] Disorders	EFO:0004247	342499	42613	299886	EUR	36653562
GA01237	Other And Unspecified Mood [affective] Disorders	EFO:0004247	301858	1972	299886	EUR	36653562
GA01238	Other Neurotic Disorders	EFO:0004257	308973	1415	307558	EUR	36653562
GA01239	Obsessive-compulsive Disorder	EFO:0004242	309276	1718	307558	EUR	36653562
GA01240	Mental And Behavioural Disorders Due To Opioids	EFO:0000677	337529	1013	336516	EUR	36653562
GA01241	Other Specified And Unspecified Personality Disorders	EFO:0000540	335607	2757	332850	EUR	36653562
GA01242	Panic Disorder	EFO:0004262	311745	4187	307558	EUR	36653562
GA01243	Paranoid Personality Disorder	MONDO:0001163	333360	510	332850	EUR	36653562
GA01244	Persistent Mood Disorders	EFO:0004247	306006	6120	299886	EUR	36653562
GA01245	Enduring Personality Changes	HP:0000751	332960	110	332850	EUR	36653562
GA01246	Pervasive Developmental Disorders Excl. Autism + Asperger	EFO:0003756	339377	264	339113	EUR	36653562
GA01247	Phobic Anxiety Disorders	EFO:1001908	311349	3791	307558	EUR	36653562
GA01248	Post-traumatic Stress Disorder	EFO:0001358	309500	1942	307558	EUR	36653562
GA01249	Schizoaffective Disorder	EFO:0005411	332747	2615	330132	EUR	36653562
GA01250	Schizotypal Disorder	MONDO:0001087	330905	773	330132	EUR	36653562
GA01251	Schizoid Personality Disorder	MONDO:0001161	333367	517	332850	EUR	36653562
GA01252	Schizophrenia	MONDO:0005090	336412	6280	330132	EUR	36653562
GA01253	Mental And Behavioural Disorders Due To Sedatives Or Hypnotics	EFO:0000677	338448	1932	336516	EUR	36653562
GA01254	Sexual Dysfunction	EFO:0004714	333796	264	333532	EUR	36653562
GA01255	Sleep Disorders, Other/Unspecified	EFO:0008568	337962	656	337306	EUR	36653562
GA01256	Disorder Of The Sleep-wake Schedule	MONDO:0003406	337674	368	337306	EUR	36653562
GA01257	Social Phobias	EFO:0009696	309709	2151	307558	EUR	36653562
GA01258	Somatoform Disorder	EFO:0009687	312115	4557	307558	EUR	36653562
GA01259	Specific Development Disorders Of Speech And Language	HP:0001344	340562	1449	339113	EUR	36653562
GA01260	Mental And Behavioural Disorders Due To Use Of Other Stimulants, Including Caffeine	EFO:0000677	337307	791	336516	EUR	36653562
GA01261	Substance Use, Excluding Alcohol	EFO:0009458	326835	5983	320852	EUR	36653562
GA01262	Unspecified Organic Or Symptomatic Mental Disorder	EFO:1001175	325389	83	325306	EUR	36653562
GA01263	Vascular Dementia	EFO:0004718	331030	2048	328982	EUR	36653562
GA01264	Focal Epilepsy	EFO:0004263	338067	5922	332145	EUR	36653562
GA01265	Focal Epilepsy, Mode (most Common Among Epilepsy Diagnosis)"	EFO:0004263	333277	1132	332145	EUR	36653562
GA01266	Focal Epilepsy, Strict Definition	EFO:1001089	337506	5363	332143	EUR	36653562
GA01267	Felty Syndrome	EFO:0007269	334361	141	334220	EUR	36653562
GA01268	Cardiomyopathy (excluding Other)	EFO:0000318	248053	3833	244220	EUR	36653562
GA01269	Cerebrovascular Diseases (FINNGEN)	EFO:0003763	193899	25899	168000	EUR	36653562
GA01270	Cardiovascular Diseases (excluding Rheumatic Etc)	EFO:0000319	342499	174499	168000	EUR	36653562
GA01271	Diseases Of Arteries, Arterioles And Capillaries (FINNGEN)"	UBERON:0004726	187769	19769	168000	EUR	36653562
GA01272	Other Heart Diseases	EFO:0000319	266279	98279	168000	EUR	36653562
GA01273	Fibrosis Of Liver	HP:0001395	339081	130	338951	EUR	36653562
GA01274	Frontotemporal Dementia	MONDO:0017276	328422	99	328323	EUR	36653562
GA01275	Frontotemporal Dementia, Wide, Incl. Pick's Disease	MONDO:0017276	328441	118	328323	EUR	36653562
GA01276	Alzheimer’s Disease, Wide Definition	EFO:0009268	342499	10839	331660	EUR	36653562
GA01277	Degeneration Of The Brain Due To Alcohol	MONDO:0022687	334088	533	333555	EUR	36653562
GA01278	Alcohol Induced Polyneuropathy	EFO:1000803	337008	224	336784	EUR	36653562
GA01279	Motor Neuron Disease	EFO:0003782	160271	431	159840	EUR	36653562
GA01280	Alzheimer Disease	MONDO:0004975	342499	7759	334740	EUR	36653562
GA01281	Anoxic Brain Damage	EFO:0004277	319247	335	318912	EUR	36653562
GA01282	Circumscribed Brain Atrophy	HP:0012444	333967	412	333555	EUR	36653562
GA01283	Atypical Facial Pain	EFO:0009625	302405	1212	301193	EUR	36653562
GA01284	Autonomic Disorders	MONDO:0001300	319398	486	318912	EUR	36653562
GA01285	Other Degenerative Diseases Of The Basal Ganglia	HP:0002134	334104	246	333858	EUR	36653562
GA01286	Bell's Palsy	EFO:0007167	304184	2991	301193	EUR	36653562
GA01287	Benign Intracranial Hypertension	EFO:1001132	319109	197	318912	EUR	36653562
GA01288	Brachial Plexus Disorders	EFO:1000844	303595	2402	301193	EUR	36653562
GA01289	Carpal Tunnel Syndrome	EFO:0004143	320905	19712	301193	EUR	36653562
GA01290	Cauda Equina Syndrome	EFO:0007196	339627	267	339360	EUR	36653562
GA01291	Causalgia	EFO:1000854	301575	382	301193	EUR	36653562
GA01292	Cerebral Cysts	EFO:1001858	320286	1374	318912	EUR	36653562
GA01293	Cervical Root Disorders	EFO:1001163	301370	177	301193	EUR	36653562
GA01294	Cluster Headache, Strict, Including Avohilmo	HP:0012199	342499	1120	341379	EUR	36653562
GA01295	Cluster Headache, Wide	HP:0012199	265635	973	264662	EUR	36653562
GA01296	Other Disorders Of Central Nervous System	EFO:1001363	319166	254	318912	EUR	36653562
GA01297	Cerebral Palsy	EFO:1000632	339807	447	339360	EUR	36653562
GA01298	Cerebral Palsy And Other Paralytic Syndromes	EFO:0003783	342499	3139	339360	EUR	36653562
GA01299	Disorders Of Brain, Other And Unspecified	EFO:0009734	319141	229	318912	EUR	36653562
GA01300	Disorders Of Other And Unspecified Cranial Nerves	EFO:0009734	301321	128	301193	EUR	36653562
GA01301	Drug-induced Polyneuropathy	EFO:0009562	336961	177	336784	EUR	36653562
GA01302	Dystonia	HP:0001332	335178	1320	333858	EUR	36653562
GA01303	Encephalopathy	HP:0001298	319137	225	318912	EUR	36653562
GA01304	Other Encephalitis	EFO:0007495	340960	620	340340	EUR	36653562
GA01305	Epilepsy	EFO:0000474	275016	10354	264662	EUR	36653562
GA01306	Other Facial Nerve Disorders	EFO:0009380	301858	665	301193	EUR	36653562
GA01307	Lesion Of Lateral Popliteal Nerve	UBERON:0001323	302347	1154	301193	EUR	36653562
GA01308	Lesion Of Femoral Nerve	EFO:1000936	301379	186	301193	EUR	36653562
GA01309	Guillain-Barre Syndrome	EFO:0007292	337153	369	336784	EUR	36653562
GA01310	Communicating Hydrocephalus	MONDO:0002045	341480	363	341117	EUR	36653562
GA01311	Hydrocephalus In Other Diseases	HP:0000238	341243	126	341117	EUR	36653562
GA01312	Normal-pressure Hydrocephalus	EFO:1001065	341777	660	341117	EUR	36653562
GA01313	Obstructive Hydrocephalus	MONDO:0001896	341432	315	341117	EUR	36653562
GA01314	Other Headache Syndromes	EFO:0009550	278588	13926	264662	EUR	36653562
GA01315	Hemiplegia	EFO:0009453	340740	1380	339360	EUR	36653562
GA01316	Hereditary Ataxia	EFO:0009671	341820	305	341515	EUR	36653562
GA01317	Hereditary Motor And Sensory Neuropathy	MONDO:0015358	336980	196	336784	EUR	36653562
GA01318	Horner Syndrome	MONDO:0001294	342289	276	342013	EUR	36653562
GA01319	Hydrocephalus	HP:0000238	320294	1382	318912	EUR	36653562
GA01320	Intercostal Neuropathy	EFO:0004149	301371	178	301193	EUR	36653562
GA01321	Idiopathic Peripheral Autonomic Neuropathy	MONDO:0001300	342094	81	342013	EUR	36653562
GA01322	Lumbosacral Root Disorders, Not Elsewhere Classified	EFO:0000540	301521	328	301193	EUR	36653562
GA01323	Bacterial Meningitis	EFO:1000831	341217	877	340340	EUR	36653562
GA01324	Other Meningitis	EFO:1001114	340696	356	340340	EUR	36653562
GA01325	Viral Meningitis	EFO:1001236	340431	91	340340	EUR	36653562
GA01326	Meralgia Paraesthetica	MONDO:0023757	301923	730	301193	EUR	36653562
GA01327	Migraine	MONDO:0005277	280567	15905	264662	EUR	36653562
GA01328	Migraine Without Aura	MONDO:0100431	270449	5787	264662	EUR	36653562
GA01329	Migraine Without Aura, Drug-induced	MONDO:0100431	342499	284	342215	EUR	36653562
GA01330	Migraine With Aura	MONDO:0005475	271442	6780	264662	EUR	36653562
GA01331	Migraine With Aura, Drug-induced	MONDO:0005475	342499	274	342225	EUR	36653562
GA01332	Mitochondrial Myopathy	Orphanet:206966	339547	85	339462	EUR	36653562
GA01333	Monoplegia	MONDO:0001169	339688	328	339360	EUR	36653562
GA01334	MS-disease / Multiple Sclerosis	EFO:0008522	341513	1912	339601	EUR	36653562
GA01335	Muscular Dystrophy	MONDO:0020121	339650	188	339462	EUR	36653562
GA01336	Myasthenia Gravis	EFO:0004991	339845	383	339462	EUR	36653562
GA01337	Disorders Of Myoneural Junction And Muscle In Diseases Classified Elsewhere	EFO:0010686	339644	182	339462	EUR	36653562
GA01338	Diseases Of The Myoneural Junction And Muscle	EFO:0010686	342499	3037	339462	EUR	36653562
GA01339	Myotonic Disorders	MONDO:0008056	339641	179	339462	EUR	36653562
GA01340	Systemic Atrophies Primarily Affecting The Central Nervous System	HP:0007367	342499	984	341515	EUR	36653562
GA01341	Inflammatory Diseases Of The Central Nervous System	MONDO:0015374	342499	2159	340340	EUR	36653562
GA01342	Other Disorders Of Nervous System	EFO:0009387	320415	1503	318912	EUR	36653562
GA01343	Other Demyelinating Diseases Of The Central Nervous System	EFO:1000870	341118	899	340219	EUR	36653562
GA01344	Other Neurological Diseases	EFO:0000405	342499	23587	318912	EUR	36653562
GA01345	Paraplegia, Diplegia Of Upper Limbs	MONDO:0004618	339894	534	339360	EUR	36653562
GA01346	Other Disorders Of Peripheral Nervous System	EFO:0009387	336907	123	336784	EUR	36653562
GA01347	Lesion Of Plantar Nerve	EFO:1001143	302824	1631	301193	EUR	36653562
GA01348	Postprocedural Disorders Of Nervous System	EFO:0009387	320782	1870	318912	EUR	36653562
GA01349	Postviral Fatigue Syndrome	EFO:0004540	319049	137	318912	EUR	36653562
GA01350	Lesion Of Radial Nerve	EFO:1001143	302109	916	301193	EUR	36653562
GA01351	Lesion Of Sciatic Nerve	MONDO:0001543	302450	1257	301193	EUR	36653562
GA01352	Sleep Apnoea	MONDO:0007666	341071	33423	307648	EUR	36653562
GA01353	Sleep Apnoea, Including Avohilmo	EFO:0007462	342499	35441	307058	EUR	36653562
GA01354	Other Sleep Disorders	EFO:0008568	267482	2820	264662	EUR	36653562
GA01355	Other Diseases Of Spinal Cord	EFO:1001426	319621	709	318912	EUR	36653562
GA01356	Status Epilepticus	EFO:0008526	265581	919	264662	EUR	36653562
GA01358	Tetraplegia	HP:0002510	339524	164	339360	EUR	36653562
GA01359	Trigeminal Neuralgia	EFO:1001219	302614	1421	301193	EUR	36653562
GA01360	Lesion Of Ulnar Nerve	MONDO:0001458	304859	3666	301193	EUR	36653562
GA01361	Extrapyramidal And Movement Disorders	MONDO:0001815	342499	8641	333858	EUR	36653562
GA01362	Other Extrapyramidal And Movement Disorders In Other Diseases	MONDO:0001815	337817	3959	333858	EUR	36653562
GA01363	Generalized Epilepsy	EFO:0005917	333303	1160	332143	EUR	36653562
GA01364	Generalized Epilepsy, Mode (most Common Among Epilepsy Diagnosis)"	EFO:0000474	334133	1988	332145	EUR	36653562
GA01365	Generalized Epilepsy, Strict Definition	EFO:0000474	332744	601	332143	EUR	36653562
GA01366	Gestational Diabetes (for Exclusion)	EFO:0004593	190879	11279	179600	EUR	36653562
GA01367	Idiopathic Gout	EFO:0004274	336889	1851	335038	EUR	36653562
GA01368	Gout, Unspecified	EFO:0004274	339645	4607	335038	EUR	36653562
GA01369	Gout, Strict Definition	EFO:0004274	340565	3768	336797	EUR	36653562
GA01370	Graves Ophthalmopathy	EFO:1001466	342499	566	341933	EUR	36653562
GA01371	Allergic Conjunctivitis	EFO:0007141	342499	18321	324178	EUR	36653562
GA01372	Amblyopia Ex Anopsia	MONDO:0001020	328556	916	327640	EUR	36653562
GA01373	Age-related Macular Degeneration (whether Dry Or Wet)	EFO:0001365	325621	7582	318039	EUR	36653562
GA01374	Anomalies Of Pupillary Function	HP:0007686	339434	436	338998	EUR	36653562
GA01375	Aphakia	MONDO:0012456	287754	424	287330	EUR	36653562
GA01376	Astigmatism	HP:0000483	329973	1285	328688	EUR	36653562
GA01377	Background Retinopathy And Retinal Vascular Changes	HP:0000580	314497	455	314042	EUR	36653562
GA01378	Other Disorders Of Binocular Movement	EFO:0004280	329210	522	328688	EUR	36653562
GA01379	Other Disorders Of Binocular Vision	EFO:0009535	327930	290	327640	EUR	36653562
GA01380	Blepharochalasis	MONDO:0007198	321700	7408	314292	EUR	36653562
GA01381	Visual Impairment Including Blindness (binocular Or Monocular)	HP:0100704	329280	1640	327640	EUR	36653562
GA01382	Blindness, Monocular	HP:0000618	327831	191	327640	EUR	36653562
GA01383	Bullous Keratopathy	EFO:0007187	325651	176	325475	EUR	36653562
GA01384	Other Cataract	MONDO:0015300	302331	15001	287330	EUR	36653562
GA01385	Senile Cataract	MONDO:0004847	338291	50961	287330	EUR	36653562
GA01386	Central Retinal Artery Occlusion	EFO:1001154	314517	475	314042	EUR	36653562
GA01387	Chalazion	EFO:0007363	317304	3012	314292	EUR	36653562
GA01388	Chorioretinal Inflammation	EFO:1001119	314690	648	314042	EUR	36653562
GA01390	Disorders Of Choroid And Retina	MONDO:0020354	342499	28457	314042	EUR	36653562
GA01391	Conjunctival Haemorrhage	EFO:1000682	315908	1601	314307	EUR	36653562
GA01393	Conjunctivitis	EFO:0009450	339633	25326	314307	EUR	36653562
GA01394	Conjunctivitis (acute, Non Atopic)"	EFO:0007141	322134	7827	314307	EUR	36653562
GA01395	Atopic Conjunctivitis	EFO:0007141	315357	1050	314307	EUR	36653562
GA01396	Chronic Conjunctivitis	MONDO:0002314	314998	691	314307	EUR	36653562
GA01397	Other Conjunctival Vascular Disorders And Cysts	HP:0032072	314832	525	314307	EUR	36653562
GA01398	Convergent Concomitant Strabismus	HP:0000486	330222	1534	328688	EUR	36653562
GA01399	Keratoconus	MONDO:0015486	326019	544	325475	EUR	36653562
GA01400	Corneal Degeneration	MONDO:0001515	325726	251	325475	EUR	36653562
GA01401	Other Corneal Oedema	EFO:1000879	325610	135	325475	EUR	36653562
GA01402	Other Disorders Of Cornea	UBERON:0000964	327658	2183	325475	EUR	36653562
GA01403	Corneal Ulcer	MPATH:579	330234	4759	325475	EUR	36653562
GA01404	Colour Vision Deficiencies	Orphanet:98658	327742	102	327640	EUR	36653562
GA01405	Dacryoadenitis	MONDO:0004804	314468	176	314292	EUR	36653562
GA01406	Degenerative Myopia	EFO:0004207	329149	136	329013	EUR	36653562
GA01407	Diplopia	HP:0000651	330888	3248	327640	EUR	36653562
GA01408	Other Specified And Unspecified Disorders Of Lens	EFO:0000211	287512	182	287330	EUR	36653562
GA01409	Divergent Concomitant Strabismus	HP:0000486	330752	2064	328688	EUR	36653562
GA01410	Ectropion Of Eyelid	MONDO:0002043	315207	915	314292	EUR	36653562
GA01411	Epiphora	HP:0009926	314769	477	314292	EUR	36653562
GA01412	Episcleritis	HP:0100534	326714	1239	325475	EUR	36653562
GA01413	Exophthalmic Conditions	Orphanet:137754	314542	250	314292	EUR	36653562
GA01414	Other Disorders Affecting Eyelid Function	EFO:0000319	314447	155	314292	EUR	36653562
GA01415	Other Inflammation Of Eyelid	EFO:0009536	317111	2819	314292	EUR	36653562
GA01416	Disorders Of Eyelid In Diseases Classified Elsewhere	EFO:0000318	315083	791	314292	EUR	36653562
GA01417	Other Specified And Unspecified Disorders Of Eyelid	EFO:0000211	314550	258	314292	EUR	36653562
GA01418	Other Disorders Of Eye And Adnexa	EFO:0009546	342499	3501	338998	EUR	36653562
GA01419	Primary Angle-closure Glaucoma	EFO:1001506	327496	1062	326434	EUR	36653562
GA01420	Glaucoma	MONDO:0005041	342499	16065	326434	EUR	36653562
GA01421	Juvenile Open Angle Glaucoma	MONDO:0020367	342499	131	342368	EUR	36653562
GA01422	Normotensive Glaucoma	MONDO:0005041	328190	1756	326434	EUR	36653562
GA01423	Primary Open-angle Glaucoma, Strict	EFO:0004190	333019	6585	326434	EUR	36653562
GA01424	Glaucoma, Exfoliation	EFO:0004235	329131	2697	326434	EUR	36653562
GA01425	Use Of Antiglaucoma Preparations And Miotics	EFO:0009944	328477	2043	326434	EUR	36653562
GA01426	Glaucoma Secondary To Eye Inflammation	EFO:1001060	326607	173	326434	EUR	36653562
GA01427	Glaucoma Secondary To Eye Trauma	EFO:1001060	326583	149	326434	EUR	36653562
GA01428	Glaucoma Suspect	MONDO:0005041	335510	9076	326434	EUR	36653562
GA01429	Degenerative Conditions Of Globe	MONDO:0004884	329144	131	329013	EUR	36653562
GA01430	Hereditary Retinal Dystrophy	MONDO:0019118	314382	340	314042	EUR	36653562
GA01431	Herpesviral Keratitis And Keratoconjunctivitis	EFO:1000906	326484	1009	325475	EUR	36653562
GA01432	Hypermetropia	HP:0000540	330176	1488	328688	EUR	36653562
GA01433	Intermittent Heterotropia	MONDO:0018015	330136	1448	328688	EUR	36653562
GA01434	Internuclear Ophthalmoplegia	HP:0000544	328770	82	328688	EUR	36653562
GA01435	Chronic Iridocyclitis	HP:0001094	326677	1202	325475	EUR	36653562
GA01436	Anterior Iridocyclitis	HP:0001094	342499	5722	336777	EUR	36653562
GA01437	Iridocyclitis	HP:0001094	331824	6349	325475	EUR	36653562
GA01438	Iridocyclitis In Diseases Classified Elsewhere	HP:0001094	325837	362	325475	EUR	36653562
GA01439	Keratitis	EFO:0009449	335612	10137	325475	EUR	36653562
GA01440	Keratitis And Keratoconjunctivitis In Other Diseases Classified Elsewhere	EFO:1000906	326332	857	325475	EUR	36653562
GA01441	Other Keratitis	EFO:0009449	328266	2791	325475	EUR	36653562
GA01442	Hereditary Corneal Dystrophies	Orphanet:98974	326117	642	325475	EUR	36653562
GA01443	Disorders Of Lacrimal System	EFO:0009455	325709	11417	314292	EUR	36653562
GA01444	Lagophthalmos	MONDO:0001604	314533	241	314292	EUR	36653562
GA01445	Dislocation Of Lens	EFO:0009521	287694	364	287330	EUR	36653562
GA01446	Disorders Of Eyelid, Lacrimal System And Orbit	EFO:0001067	342499	28207	314292	EUR	36653562
GA01447	Degeneration Of Macula And Posterior Pole	MONDO:0002175	326963	12921	314042	EUR	36653562
GA01448	Mild Or No Visual Impairment, Binocular	HP:0000505	327746	106	327640	EUR	36653562
GA01449	Moderate Visual Impairment, Binocular	HP:0000505	328376	736	327640	EUR	36653562
GA01450	Moderate Visual Impairment, Monocular	HP:0000505	327729	89	327640	EUR	36653562
GA01451	Myopia	MONDO:0001384	331681	2993	328688	EUR	36653562
GA01452	Nystagmus And Other Irregular Eye Movements	MONDO:0009191	339296	298	338998	EUR	36653562
GA01453	Ocular Pain	HP:0200026	340801	1803	338998	EUR	36653562
GA01454	Optic Atrophy	MONDO:0003608	340508	353	340155	EUR	36653562
GA01455	Other Disorders Of Optic Disc	UBERON:0001783	340400	245	340155	EUR	36653562
GA01456	Disorders Of Optic Nerve And Visual Pathways	EFO:1001073	342499	2344	340155	EUR	36653562
GA01457	Optic Neuritis	EFO:0007405	341227	1072	340155	EUR	36653562
GA01458	Other Disorders Of Optic [2nd] Nerve And Visual Pathways	EFO:1001073	341539	1384	340155	EUR	36653562
GA01459	Disorders Of Orbit	BTO:0004687	315344	1052	314292	EUR	36653562
GA01461	Other Endophthalmitis	MONDO:0016047	329134	121	329013	EUR	36653562
GA01462	Other Disorders Of Conjunctiva	UBERON:0001811	317743	3436	314307	EUR	36653562
GA01463	Other Disorders Of Iris And Ciliary Body	UBERON:0001769	326047	572	325475	EUR	36653562
GA01464	Other Retinal Artery Occlusion	EFO:1001154	314547	505	314042	EUR	36653562
GA01465	Papilloedema, Unspecified	MONDO:0002003	340619	464	340155	EUR	36653562
GA01466	Third [oculomotor] Nerve Palsy	MONDO:0001309	329075	387	328688	EUR	36653562
GA01467	Fourth [trochlear] Nerve Palsy	MONDO:0020256	329177	489	328688	EUR	36653562
GA01468	Sixth [abducent] Nerve Palsy	EFO:0007167	329376	688	328688	EUR	36653562
GA01469	Paralytic Strabismus	EFO:0009678	330314	1626	328688	EUR	36653562
GA01470	Other Or Unspecified Paralytic Strabismus	EFO:0009678	328845	157	328688	EUR	36653562
GA01471	Peripheral Retinal Degeneration	MONDO:0004580	314746	704	314042	EUR	36653562
GA01472	Presbyopia	MONDO:0001330	329679	991	328688	EUR	36653562
GA01473	Other Proliferative Retinopathy	EFO:0009322	314154	112	314042	EUR	36653562
GA01474	Pterygium	EFO:0000678	314951	644	314307	EUR	36653562
GA01475	Ptosis Of Eyelid	MONDO:0000728	316699	2407	314292	EUR	36653562
GA01476	Purulent Endophthalmitis	MONDO:0004863	329132	119	329013	EUR	36653562
GA01477	Retinal Haemorrhage	HP:0000573	314529	487	314042	EUR	36653562
GA01478	Retinal Breaks Without Detachment	EFO:0005773	317869	3827	314042	EUR	36653562
GA01479	Retinal Detachment With Retinal Break	EFO:0005240	317338	3296	314042	EUR	36653562
GA01480	Traction Detachment Of Retina	EFO:0005773	314250	208	314042	EUR	36653562
GA01481	Other Retinal Disorders	EFO:1001157	334434	20392	314042	EUR	36653562
GA01482	Other Specified And Unspecified Retinal Disorders	EFO:0000540	314773	731	314042	EUR	36653562
GA01483	Retinal Vascular Disorders	MONDO:0002311	317047	3005	314042	EUR	36653562
GA01484	Diabetic Retinopathy	EFO:0003770	320030	5988	314042	EUR	36653562
GA01485	Diabetic Background Retinopathy	EFO:0009760	317488	3446	314042	EUR	36653562
GA01486	Severe Diabetic Background Retinopathy	EFO:0009760	314801	759	314042	EUR	36653562
GA01487	Other Diabetic Retinopathy	EFO:0003770	315732	1690	314042	EUR	36653562
GA01488	Proliferative Diabetic Retinopathy	EFO:0009322	316264	2222	314042	EUR	36653562
GA01489	Retinopathy Of Prematurity	EFO:1001158	314122	80	314042	EUR	36653562
GA01490	Retinal Vascular Occlusion	MONDO:0002089	316953	2911	314042	EUR	36653562
GA01491	Retrobulbar Neuritis In Diseases Classified Elsewhere	EFO:0007405	340240	85	340155	EUR	36653562
GA01492	Disorders Of Sclera, Cornea, Iris And Ciliary Body	UBERON:0001769	342499	17024	325475	EUR	36653562
GA01493	Scleritis	MONDO:0001718	325719	244	325475	EUR	36653562
GA01494	Severe Visual Impairment, Binocular	HP:0000505	327743	103	327640	EUR	36653562
GA01495	Severe Visual Impairment, Monocular	HP:0000505	327789	149	327640	EUR	36653562
GA01496	Stenosis And Insufficiency Of Lacrimal Passages	MONDO:0019817	316579	2287	314292	EUR	36653562
GA01497	Other Specified And Unspecified Strabismus	EFO:0000211	328929	241	328688	EUR	36653562
GA01498	Other Strabismus	HP:0000486	335090	6402	328688	EUR	36653562
GA01499	Vertical Strabismus	HP:0000486	329451	763	328688	EUR	36653562
GA01500	Visual Field Defects	HP:0001123	329697	2057	327640	EUR	36653562
GA01501	Blindness Or Visual Impairment, Binocular	MONDO:0001941	327747	107	327640	EUR	36653562
GA01502	Visual Disturbances	EFO:0009543	341208	13568	327640	EUR	36653562
GA01503	Subjective Visual Disturbances	EFO:0009543	333947	6307	327640	EUR	36653562
GA01504	Disorders Of Vitreous Body	EFO:0008625	342017	13004	329013	EUR	36653562
GA01505	Crystalline Deposits In Vitreous Body	EFO:0008626	329182	169	329013	EUR	36653562
GA01506	Other Vitreous Opacities	HP:0100832	329870	857	329013	EUR	36653562
GA01507	Xanthelasma Of Eyelid	UBERON:0001711	314492	200	314292	EUR	36653562
GA01508	Other Abnormal Auditory Perceptions	HP:0000402	302974	224	302750	EUR	36653562
GA01509	Benign Paroxysmal Vertigo	MONDO:0019113	333684	7205	326479	EUR	36653562
GA01510	Impacted Cerumen	HP:0011079	335597	1680	333917	EUR	36653562
GA01511	Cholesteatoma Of Middle Ear	EFO:1000678	321632	1297	320335	EUR	36653562
GA01512	Chronic Suppurative Otitis Media	MONDO:0021206	322246	1911	320335	EUR	36653562
GA01513	Other Disorders Of Eustachian Tube	EFO:0009667	320935	600	320335	EUR	36653562
GA01514	Abscess Of External Ear	UBERON:0001691	334258	341	333917	EUR	36653562
GA01515	Cellulitis Of External Ear	UBERON:0001691	334182	265	333917	EUR	36653562
GA01516	Cholesteatoma Of External Ear	EFO:1000677	334057	140	333917	EUR	36653562
GA01517	Other Infective Otitis Externa	EFO:0009560	335324	1407	333917	EUR	36653562
GA01518	Otitis Externa, Unspecified	EFO:0009560	336437	2520	333917	EUR	36653562
GA01519	Acute Otitis Externa, Noninfective	EFO:0009560	334303	386	333917	EUR	36653562
GA01520	Other Otitis Externa (chronic)	EFO:0009560	335372	1455	333917	EUR	36653562
GA01521	Disorder Of External Ear, Unspecified	EFO:0009668	334557	640	333917	EUR	36653562
GA01522	Diseases Of External Ear	UBERON:0001691	342499	8582	333917	EUR	36653562
GA01523	Otitis Externa	EFO:0009560	339492	5575	333917	EUR	36653562
GA01524	Conductive Hearing Loss, Unspecified	HP:0000405	304906	2156	302750	EUR	36653562
GA01525	Deaf Mutism, Not Elsewhere Classified	HP:0002300	302882	132	302750	EUR	36653562
GA01526	Sudden Idiopathic Hearing Loss	MONDO:0020677	305299	2549	302750	EUR	36653562
GA01527	Mixed Conductive And Sensorineural Hearing Loss	MONDO:0044001	305934	3184	302750	EUR	36653562
GA01528	Other Specified/Unspecified Hearing Loss	EFO:0004238	304630	1880	302750	EUR	36653562
GA01529	Presbycusis	MONDO:0043765	306387	3637	302750	EUR	36653562
GA01530	Sensorineural Hearing Loss	EFO:1001176	331060	28310	302750	EUR	36653562
GA01531	Acute Mastoiditis	HP:0000265	320558	223	320335	EUR	36653562
GA01532	Chronic Mastoiditis	HP:0000265	321014	679	320335	EUR	36653562
GA01533	Suppurative And Unspecified Otitis Media	EFO:0007503	333300	12965	320335	EUR	36653562
GA01534	Adhesive Middle Ear Disease	EFO:1000678	320731	396	320335	EUR	36653562
GA01535	Diseases Of Middle Ear And Mastoid	EFO:1000678	342499	22164	320335	EUR	36653562
GA01536	Chronic Myringitis	HP:0011010	320429	94	320335	EUR	36653562
GA01537	Nonsuppurative Otitis Media	MONDO:0001212	327777	7442	320335	EUR	36653562
GA01538	Otalgia	HP:0030766	304445	1695	302750	EUR	36653562
GA01539	Other Hearing Loss	EFO:0004238	310598	7848	302750	EUR	36653562
GA01540	Otitis Media, Unspecified	EFO:0007503	323515	3180	320335	EUR	36653562
GA01541	Otosclerosis	EFO:0004213	328556	2077	326479	EUR	36653562
GA01542	Perichondritis Of External Ear	MONDO:0002246	334299	382	333917	EUR	36653562
GA01543	Perforation Of Tympanic Membrane	EFO:0009472	322850	2515	320335	EUR	36653562
GA01544	Other Peripheral Vertigo	MONDO:0004900	328689	2210	326479	EUR	36653562
GA01546	Other Disorders Following Mastoidectomy	EFO:0009692	302836	86	302750	EUR	36653562
GA01547	Postprocedural Disorders Of Ear And Mastoid Process, Not Elsewhere Classified	EFO:1000678	302948	198	302750	EUR	36653562
GA01548	Acquired Stenosis Of External Ear Canal	HP:0000402	334101	184	333917	EUR	36653562
GA01549	Acute Suppurative Otitis Media	EFO:0007503	329159	8824	320335	EUR	36653562
GA01550	Suppurative Otitis Media, Unspecified	EFO:0007503	320972	637	320335	EUR	36653562
GA01551	Tinnitus	HP:0000360	309014	6264	302750	EUR	36653562
GA01552	Disorders Of Vestibular Function (Vertigo)	MONDO:0002317	339546	13067	326479	EUR	36653562
GA01553	Vertigo Of Central Origin	MONDO:0002317	326817	338	326479	EUR	36653562
GA01554	Vestibular Neuronitis	EFO:0007537	328572	2093	326479	EUR	36653562
GA01555	Inguinal Hernia, Bilateral	HP:0000023	296485	2692	293793	EUR	36653562
GA01556	Inguinal Hernia, Unilateral	HP:0000023	294424	631	293793	EUR	36653562
GA01557	Acute Lymphocytic Leukaemia	EFO:0000220	259747	164	259583	EUR	36653562
GA01558	Acute Myeloid Leukaemia	EFO:0003025	259781	199	259582	EUR	36653562
GA01559	Chronic Lymphocytic Leukaemia	EFO:0000095	260080	500	259580	EUR	36653562
GA01560	Diffuse Large B-cell Lymphoma	EFO:0000403	260363	780	259583	EUR	36653562
GA01561	Hypotension Due To Drugs	EFO:0005253	342499	297	342202	EUR	36653562
GA01562	Hypothyroidism, Drug Reimbursement	EFO:0004705	92842	10943	81899	EUR	36653562
GA01563	Abdominal Aortic Aneurysm (AAA)	EFO:0004214	321100	3201	317899	EUR	36653562
GA01564	Atrial Fibrillation And Flutter	EFO:0003911	208594	40594	168000	EUR	36653562
GA01565	Atrial Fibrillation And Flutter With Reimbursement	EFO:0003911	187945	19945	168000	EUR	36653562
GA01566	Cerebral Aneurysm, Nonruptured	Orphanet:231160	314556	1788	312768	EUR	36653562
GA01567	Angina Pectoris	EFO:0003913	316291	30670	285621	EUR	36653562
GA01568	Coronary Angioplasty	EFO:0003951	299128	13507	285621	EUR	36653562
GA01569	Aortic Aneurysm	EFO:0001666	325502	7603	317899	EUR	36653562
GA01570	Aortic Valve Malfunction, Age Under 60 Years	EFO:0000266	342499	2355	340144	EUR	36653562
GA01571	Other Arterial Embolism And Thrombosis	EFO:1001150	318624	725	317899	EUR	36653562
GA01572	Other Diseases Of Arteries And Capillaries	EFO:1000041	320292	2393	317899	EUR	36653562
GA01573	AV-block	MONDO:0000465	242083	4820	237263	EUR	36653562
GA01574	Coronary Artery Bypass Grafting	EFO:0003776	295539	9918	285621	EUR	36653562
GA01575	Cardiac Arrest	EFO:0009492	170107	2107	168000	EUR	36653562
GA01576	Cardiomyopathies, Secondary/Extrinsic	EFO:0000318	237411	148	237263	EUR	36653562
GA01577	Cardiomyopathy	EFO:0000318	242607	5344	237263	EUR	36653562
GA01578	Alcoholic Cardiomyopathy	EFO:1000801	337276	121	337155	EUR	36653562
GA01579	Cardiomyopathy, Hypertrophic Obstructive	EFO:0000538	237750	487	237263	EUR	36653562
GA01580	Cardiomyopathy In Other Diseases	EFO:0000318	237369	106	237263	EUR	36653562
GA01581	Cardiomyopathy, Other And Unspecified	EFO:0009734	239459	2196	237263	EUR	36653562
GA01582	Restrictive Cardiomyopathy	EFO:0002630	337246	91	337155	EUR	36653562
GA01583	Calcific Aortic Valvular Stenosis, Operated	MONDO:0008504	342499	8029	334470	EUR	36653562
GA01584	Cerebral Atherosclerosis	EFO:1000860	342499	282	342217	EUR	36653562
GA01585	Other Specified Cerebrovascular Diseases, Other Cerebrovascular Disorders In Diseases Classified Elsewhere	EFO:0003763	314473	1705	312768	EUR	36653562
GA01586	Conduction Disorders	EFO:0009692	245972	8709	237263	EUR	36653562
GA01587	Coronary Atherosclerosis	MONDO:0021661	328042	42421	285621	EUR	36653562
GA01588	Hard Cardiovascular Diseases	EFO:0000319	342499	54574	287925	EUR	36653562
GA01589	Diseases Of Veins, Lymphatic Vessels And Lymph Nodes, Not Elsewhere Classified	EFO:0000319	342499	47485	295014	EUR	36653562
GA01590	DVT Of Lower Extremities And Pulmonary Embolism	MONDO:0014310	342499	14827	327672	EUR	36653562
GA01591	Endocarditis	EFO:0000465	238103	840	237263	EUR	36653562
GA01592	All-cause Heart Failure	EFO:0003144	341561	23622	317939	EUR	36653562
GA01593	Heart Failure And Coronary Heart Disease	EFO:1001458	314886	11423	303463	EUR	36653562
GA01594	Heart Failure And Hypertrophic Cardiomyopathy	MONDO:0013865	341947	386	341561	EUR	36653562
GA01595	Heart Failure, Not Strict	EFO:0003144	342499	42620	299879	EUR	36653562
GA01596	Hypertensive Encephalopathy	EFO:1000976	312853	85	312768	EUR	36653562
GA01597	Hypertrophic Cardiomyopathy	EFO:0000538	342499	938	341561	EUR	36653562
GA01598	Hypotension	EFO:0005251	341638	3831	337807	EUR	36653562
GA01599	Hypertension	EFO:0000537	342439	98683	243756	EUR	36653562
GA01600	Secondary Hypertension	EFO:1002034	170323	2323	168000	EUR	36653562
GA01601	Hypertension, Essential	MONDO:0001134	324894	81138	243756	EUR	36653562
GA01602	Hypertensive Heart Disease	MONDO:0001302	251171	7415	243756	EUR	36653562
GA01603	Hypertension, Pulmonary Arterial	EFO:0001361	243964	208	243756	EUR	36653562
GA01604	Hypertensive Renal Disease	MONDO:0024633	244666	910	243756	EUR	36653562
GA01605	Intracerebral Haemmorrhage	EFO:0005669	312925	3232	309693	EUR	36653562
GA01606	Nontraumatic Intracranial Haemmorrhage	EFO:1000993	317891	5123	312768	EUR	36653562
GA01607	Left Bundle-branch Block	HP:0011713	238919	1656	237263	EUR	36653562
GA01608	Nonspecific Lymphadenitis	HP:0002840	296650	1636	295014	EUR	36653562
GA01609	Other Noninfective Disorders Of Lymphatic Vessels And Lymph Nodes	UBERON:0001473	295812	798	295014	EUR	36653562
GA01610	Complications Following Myocardial Infarction	EFO:0000612	285829	208	285621	EUR	36653562
GA01611	Myocardial Infarction, Strict	EFO:0000612	307230	21609	285621	EUR	36653562
GA01612	Myocarditis	EFO:0009609	169349	1349	168000	EUR	36653562
GA01613	Non-ischemic Cardiomyopathy	EFO:0009881	285769	8634	277135	EUR	36653562
GA01614	Nonischemic Cardiomyopathy	EFO:0009881	285267	1500	283767	EUR	36653562
GA01615	Non-rheumatic Valve Diseases	EFO:0007148	255581	18318	237263	EUR	36653562
GA01616	Other Aneurysm	EFO:0009659	319225	1326	317899	EUR	36653562
GA01617	Other Arrhythmias	EFO:0004269	261795	24532	237263	EUR	36653562
GA01619	Other Intracranial Haemorrhages	EFO:1000991	313429	661	312768	EUR	36653562
GA01620	Other Other Unspecified Disorders Of The Circulatory System	EFO:0000319	338705	898	337807	EUR	36653562
GA01621	Other Peripheral Vascular Diseases	EFO:0003875	319842	1943	317899	EUR	36653562
GA01622	Paroxysmal Tachycardia	EFO:0009493	176530	8530	168000	EUR	36653562
GA01623	Other Diseases Of Pericardium	EFO:0000319	238229	966	237263	EUR	36653562
GA01624	Pericarditis	EFO:0007427	238127	864	237263	EUR	36653562
GA01625	Phlebitis And Thrombophlebitis (not Including DVT)	EFO:1001395	301072	6058	295014	EUR	36653562
GA01626	Progressive Vascular Leukoencephalopathy	EFO:0007455	313351	583	312768	EUR	36653562
GA01627	Pulmonary Embolism	EFO:0003827	341657	8170	333487	EUR	36653562
GA01629	Right Bundle-branch Block	HP:0011712	238109	846	237263	EUR	36653562
GA01630	Coronary Revascularization (ANGIO Or CABG)	EFO:0003776	306751	21130	285621	EUR	36653562
GA01631	Rheumatic Fever Incl Heart Disease	EFO:1001160	342499	906	341593	EUR	36653562
GA01632	Rheumatic Fever With Heart Involvement	EFO:1001160	341728	135	341593	EUR	36653562
GA01633	Rheumatic Fever Without Mention Of Heart Involvement	EFO:1001160	342499	87	342412	EUR	36653562
GA01634	Rheumatic Valve Diseases	EFO:0005755	342244	651	341593	EUR	36653562
GA01635	Subarachnoid Haemmorrhage	EFO:0000713	312370	2272	310098	EUR	36653562
GA01636	Aneurysms, Operations, SAH	EFO:0009802	316526	3758	312768	EUR	36653562
GA01637	Sequelae Of Cerebrovascular Disease	EFO:1000640	322440	9672	312768	EUR	36653562
GA01638	Occlusion And Stenosis Of Arteries, Not Leading To Stroke	EFO:0009677	313130	362	312768	EUR	36653562
GA01639	Stroke, Excluding SAH	EFO:0000712	332027	22329	309698	EUR	36653562
GA01640	Embolic Stroke	EFO:0000712	313986	1218	312768	EUR	36653562
GA01641	Embolic Stroke With Flimmer	EFO:1001340	302512	607	301905	EUR	36653562
GA01642	Thoracic Aortic Aneurysm	EFO:0004282	325220	7321	317899	EUR	36653562
GA01643	Thromboangiitis Obliterans	EFO:1001211	317996	97	317899	EUR	36653562
GA01644	Nonpyogenic Thrombosis Of Intracranial Venous System	MONDO:0002907	312964	196	312768	EUR	36653562
GA01645	Other Embolism And Thrombosis	EFO:1001150	298407	3393	295014	EUR	36653562
GA01646	Transient Ischemic Attack	EFO:0003764	327858	16115	311743	EUR	36653562
GA01647	Unstable Angina Pectoris	EFO:0020925	314904	11789	303115	EUR	36653562
GA01648	Varicose Veins	HP:0002619	321734	26720	295014	EUR	36653562
GA01649	Oesophageal Varices	EFO:0009545	295908	894	295014	EUR	36653562
GA01650	Varicose Veins Of Other Sites	HP:0002619	296678	1664	295014	EUR	36653562
GA01651	Vascular Dementia	EFO:0004718	330325	2002	328323	EUR	36653562
GA01652	Vascular Diseases Of The Intestine	EFO:0004264	318749	850	317899	EUR	36653562
GA01653	Vascular Syndromes Of Brain In Cerebrovascular Disorders	EFO:0003763	328491	1018	327473	EUR	36653562
GA01654	Valvular Heart Disease Excluding Rheumatic Fever	EFO:1001161	310019	72756	237263	EUR	36653562
GA01655	Venous Thromboembolism	EFO:0004286	342499	17048	325451	EUR	36653562
GA01656	Interstitial Lung Disease	EFO:0004244	342499	3715	338784	EUR	36653562
GA01657	Interstitial Lung Disease Endpoints	EFO:0004244	342499	3715	338784	EUR	36653562
GA01658	ILD-related Respiratory Insufficiency	HP:0002093	339431	647	338784	EUR	36653562
GA01659	ILD Related To Systemic Autoimmune Disease	EFO:1000780	338876	92	338784	EUR	36653562
GA01660	Increased Muscle Tone	HP:0001276	342499	156	342343	EUR	36653562
GA01661	All Influenza (not Pneumonia)	EFO:0007541	291090	4471	286619	EUR	36653562
GA01662	Invasive Ventilation	EFO:0010720	339882	1766	338116	EUR	36653562
GA01663	Idiopathic Pulmonary Fibrosis	EFO:0000768	340596	1812	338784	EUR	36653562
GA01664	Abscess Of Lung	EFO:1001362	341558	349	341209	EUR	36653562
GA01665	Unspecified Acute Lower Respiratory Infection	EFO:0000694	327904	4119	323785	EUR	36653562
GA01666	Adult Respiratory Distress Syndrome	MONDO:0100130	338196	302	337894	EUR	36653562
GA01667	Pneumoconiosis Due To Asbestos And Other Mineral Fibres	CHEBI:46661	339184	548	338636	EUR	36653562
GA01668	Asthma/COPD (KELA Code 203)	MONDO:0004979	321014	37425	283589	EUR	36653562
GA01669	Bronchitis, Not Specified As Acute Or Chronic	EFO:1000178	286155	2566	283589	EUR	36653562
GA01670	Bronchiectasis	MONDO:0004822	285556	1967	283589	EUR	36653562
GA01671	Acute Bronchiolitis	HP:0011950	325539	1754	323785	EUR	36653562
GA01672	Acute Bronchitis	HP:0012388	337617	13832	323785	EUR	36653562
GA01673	Unspecified Chronic Bronchitis	EFO:0009661	284624	1035	283589	EUR	36653562
GA01674	Chronic Laryngitis And Laryngotracheitis	EFO:0007227	262377	3824	258553	EUR	36653562
GA01675	Chronic Rhinitis, Nasopharyngitis And Pharyngitis	MONDO:0002258	268053	9500	258553	EUR	36653562
GA01676	Chronic Sinusitis	EFO:0007486	273192	14639	258553	EUR	36653562
GA01677	Acute Nasopharyngitis(common Cold)	EFO:0007214	284510	3554	280956	EUR	36653562
GA01678	COPD	EFO:0000341	299999	16410	283589	EUR	36653562
GA01679	Emphysema	EFO:0000464	285244	1655	283589	EUR	36653562
GA01680	Acute Epiglottitis	EFO:0007261	281325	369	280956	EUR	36653562
GA01681	Lung Diseases Due To External Agents	EFO:0000684	342499	3863	338636	EUR	36653562
GA01682	Hypersensitivity Pneumonitis Due To Organic Dust	MONDO:0017853	339039	403	338636	EUR	36653562
GA01683	All Influenza	EFO:0001763	294199	7580	286619	EUR	36653562
GA01684	Influenza And Pneumonia	EFO:0007541	342499	55880	286619	EUR	36653562
GA01685	Pneumoconiosis Due To Other Inorganic Dusts	EFO:0007485	338735	99	338636	EUR	36653562
GA01686	Chronic Lower Respiratory Diseases	EFO:0000684	342499	58910	283589	EUR	36653562
GA01687	Other Acute Lower Respiratory Infections	HP:0002788	342499	18714	323785	EUR	36653562
GA01688	Nasal Polyp	EFO:1000391	264107	5554	258553	EUR	36653562
GA01689	Peritonsillar Abscess	EFO:0007429	265223	6670	258553	EUR	36653562
GA01690	Acute Pharyngitis	EFO:0009657	285096	4140	280956	EUR	36653562
GA01691	Other Diseases Of Pleura	UBERON:0000977	342499	13713	328786	EUR	36653562
GA01692	Pleural Effusion	EFO:0009637	332780	3994	328786	EUR	36653562
GA01694	Pleural Plaque	EFO:1000485	331316	2530	328786	EUR	36653562
GA01695	Bacterial Pneumoniae	EFO:1001272	301290	14671	286619	EUR	36653562
GA01696	Pneumonitis Due To Solids And Liquids	EFO:1001871	340699	2063	338636	EUR	36653562
GA01697	Pneumonia Due To Other Infectious Organisms, Not Elsewhere Classified	EFO:0003106	287350	731	286619	EUR	36653562
GA01698	Pneumonia Due To Streptococcus Pneumoniae	EFO:0007499	287730	1111	286619	EUR	36653562
GA01699	Pneumothorax	MONDO:0002076	330566	1780	328786	EUR	36653562
GA01700	Pulmonary Eosinophilia, Not Elsewhere Classified	EFO:0000341	338180	286	337894	EUR	36653562
GA01701	Pulmonary Oedema	EFO:1001134	338321	427	337894	EUR	36653562
GA01702	Pyothorax	EFO:0009680	342178	969	341209	EUR	36653562
GA01703	Respiratory Conditions Due To Other External Agents	EFO:0000684	339114	478	338636	EUR	36653562
GA01704	Other Diseases Of The Respiratory System	EFO:0000684	342499	5660	336839	EUR	36653562
GA01705	Deviated Nasal Septum	UBERON:0001706	268989	10436	258553	EUR	36653562
GA01706	Pneumoconiosis Due To Dust Containing Silica	EFO:0007485	338722	86	338636	EUR	36653562
GA01707	Acute Sinusitis	EFO:0007486	299273	18317	280956	EUR	36653562
GA01708	Tonsillectomy	EFO:0010174	342499	24544	317955	EUR	36653562
GA01709	Other Diseases Of Upper Respiratory Tract	MONDO:0004867	342499	83946	258553	EUR	36653562
GA01710	Acute Upper Respiratory Infections	HP:0002788	342499	61543	280956	EUR	36653562
GA01711	Viral Pneumonia	EFO:0007541	289534	2915	286619	EUR	36653562
GA01712	Diseases Of Vocal Cords And Larynx+other Diseases Of Upper Respiratory Tract, No Elsewhere Classified	UBERON:0001737	275810	17257	258553	EUR	36653562
GA01713	Juvenile Arthritis (FINNGEN)	EFO:0009734	262446	1348	261098	EUR	36653562
GA01714	Abrasion Of Teeth	HP:0011090	242655	137	242518	EUR	36653562
GA01715	Abscess Of Anal And Rectal Regions	EFO:1000080	278971	2288	276683	EUR	36653562
GA01716	Achalasia Of Cardia	HP:0002571	292712	456	292256	EUR	36653562
GA01717	Acute Gastritis	EFO:0000217	294376	2120	292256	EUR	36653562
GA01718	Acute Pancreatitis	EFO:1000652	306892	5509	301383	EUR	36653562
GA01719	Intestinal Adhesions Without Obstruction	MONDO:0004565	278726	2043	276683	EUR	36653562
GA01720	Alcoholic Gastritis	MONDO:0004640	292645	389	292256	EUR	36653562
GA01721	Alcoholic Liver Disease	EFO:0008573	335464	2513	332951	EUR	36653562
GA01722	Recurring Oral Aphthae	HP:0011107	342499	1078	341421	EUR	36653562
GA01723	Recurring Oral Aphthae, Including Avohilmo	HP:0011107	342499	3026	339473	EUR	36653562
GA01724	Acute Appendicitis	EFO:0007149	340469	25706	314763	EUR	36653562
GA01725	Appendectomy	EFO:0600086	342499	23191	319308	EUR	36653562
GA01726	Other Appendicitis	EFO:0007149	317038	2275	314763	EUR	36653562
GA01727	Asymmetry Of Jaw	EFO:0007333	342499	332	342167	EUR	36653562
GA01728	Barrett Oesophagus	EFO:1001939	293202	946	292256	EUR	36653562
GA01729	Other Diseases Of Biliary Tract	MONDO:0003060	303377	1994	301383	EUR	36653562
GA01730	Dental Caries 1, Only Avohilmo	EFO:0003819	342499	139994	202505	EUR	36653562
GA01731	Dental Caries 2	EFO:0003819	342499	19523	322976	EUR	36653562
GA01732	Dentinal Caries	EFO:0003819	249151	6633	242518	EUR	36653562
GA01733	Crohn Disease (strict Definition, Require KELA, Min 2 HDR)"	MONDO:0000709	342359	1484	340875	EUR	36653562
GA01734	Cholangitis (primary Sclerosing, PSC)"	EFO:0004268	302874	1491	301383	EUR	36653562
GA01735	Cholangitis (primary Sclerosing, PSC), With Reimbursement 202	EFO:0004268	324012	428	323584	EUR	36653562
GA01736	Cholecystitis	HP:0001082	305153	3770	301383	EUR	36653562
GA01737	Cholelithiasis	EFO:0004799	334277	32894	301383	EUR	36653562
GA01738	Chronic Gastritis	EFO:0000337	300877	8621	292256	EUR	36653562
GA01739	Chronic Hepatitis, Not Elsewhere Classified	EFO:0000341	333751	800	332951	EUR	36653562
GA01740	Chronic Pancreatitis	EFO:0000342	304385	3002	301383	EUR	36653562
GA01741	Coeliac Disease	EFO:0001060	331524	3320	328204	EUR	36653562
GA01742	Constipation	HP:0002019	342499	30490	312009	EUR	36653562
GA01743	Crossbite	HP:0000689	342499	1427	341072	EUR	36653562
GA01744	Crowding Of Teeth, Including Avohilmo	HP:0000678	342499	2108	340391	EUR	36653562
GA01745	Deep Bite , Including Avohilmo	EFO:0008376	342499	2385	340114	EUR	36653562
GA01746	Deep Bite That Required Surgery	EFO:1001144	342499	253	342246	EUR	36653562
GA01747	Deposits [accretions] On Teeth	EFO:0010078	244235	1717	242518	EUR	36653562
GA01748	Diaphragmatic Hernia	EFO:0008561	304057	10264	293793	EUR	36653562
GA01749	Other Diseases Of Liver	EFO:0001421	337320	4369	332951	EUR	36653562
GA01750	Disorders Of Oesophagus In Diseases Classified Elsewhere	EFO:0000318	292706	450	292256	EUR	36653562
GA01751	Other Disorders Of Teeth And Supporting Structures	MONDO:0002635	248436	5918	242518	EUR	36653562
GA01752	Distal Bite , Including Avohilmo	EFO:0001655	342499	662	341837	EUR	36653562
GA01753	Diverticular Disease Of Intestine	EFO:0009959	303438	26755	276683	EUR	36653562
GA01754	Duodenal Ulcer	EFO:0004607	295420	3164	292256	EUR	36653562
GA01755	Embedded Teeth, Including Avohilmo	EFO:0010073	342499	2115	340384	EUR	36653562
GA01756	Erosion Of Teeth	EFO:1000862	242880	362	242518	EUR	36653562
GA01757	Tooth Eruption Problems , Including Avohilmo	GO:0044691	342499	3240	339259	EUR	36653562
GA01758	Femoral Hernia	EFO:1001791	294937	1144	293793	EUR	36653562
GA01759	Fibrosis And Cirrhosis Of Liver	EFO:0001422	334553	1602	332951	EUR	36653562
GA01760	Colonic Or Urogenital Fistula	EFO:0004288	342499	7905	334594	EUR	36653562
GA01761	Functional Dyspepsia	EFO:0008533	299971	7715	292256	EUR	36653562
GA01762	Other Diseases Of Gallbladder	EFO:0003832	302428	1045	301383	EUR	36653562
GA01763	Gastroduodenal Ulcer	MONDO:0019998	300496	8240	292256	EUR	36653562
GA01764	Gingival Hyperplasia	MONDO:0016070	242866	348	242518	EUR	36653562
GA01765	Gastrojejunal Ulcer	MPATH:579	292544	288	292256	EUR	36653562
GA01766	Gastric Ulcer	EFO:0009454	297533	5277	292256	EUR	36653562
GA01767	Hepatic Failure, Not Elsewhere Classified	HP:0001399	333805	854	332951	EUR	36653562
GA01768	Inguinal Hernia	HP:0000023	322871	29078	293793	EUR	36653562
GA01769	Hernia	HP:0100790	342499	48706	293793	EUR	36653562
GA01770	Tooth Agenesis EXCLUDE Clefts And Syndromes , Including Avohilmo	MONDO:0016576	341697	777	340920	EUR	36653562
GA01771	Hypoplasia Of Dental Enamel	EFO:1001304	342183	197	341986	EUR	36653562
GA01772	Hypoplasia Of Dental Enamel , Including Avohilmo	EFO:1001304	342499	472	342027	EUR	36653562
GA01773	Hypoplasia Of Dental Enamel, Prenatal , Including Avohilmo	EFO:1001304	342499	81	342418	EUR	36653562
GA01774	IBD (strict) With PSC	EFO:0004268	331605	231	331374	EUR	36653562
GA01775	Irritable Bowel Syndrome	EFO:0000555	284799	8116	276683	EUR	36653562
GA01776	Paralytic Ileus And Intestinal Obstruction	HP:0004401	284211	7528	276683	EUR	36653562
GA01777	Impacted Teeth , Including Avohilmo	HP:0011079	342499	4538	337961	EUR	36653562
GA01778	Other Diseases Of Intestines	EFO:0000405	342499	65816	276683	EUR	36653562
GA01779	Intussusception	HP:0002576	277165	482	276683	EUR	36653562
GA01780	Other Diseases Of Lip And Oral Mucosa	EFO:1001019	246747	4229	242518	EUR	36653562
GA01781	Diseases Of Liver	EFO:0001421	342499	9548	332951	EUR	36653562
GA01782	Intestinal Malabsorption	HP:0002024	329277	1073	328204	EUR	36653562
GA01783	Mandibular Hypoplasia	MONDO:0014157	342499	148	342351	EUR	36653562
GA01784	Impacted Maxillary Canine	HP:0011079	342499	157	342342	EUR	36653562
GA01785	Palatinal Maxillary Canine	EFO:0007361	342499	133	342366	EUR	36653562
GA01786	Impacted Maxillary Molar	HP:0011079	342499	1120	341379	EUR	36653562
GA01787	Maxillary Prognathism	MONDO:0008312	342499	91	342408	EUR	36653562
GA01788	Mesial Bite	EFO:0008376	342499	194	342305	EUR	36653562
GA01789	Molar Incisor Enamel Hypoplasia, With Caries	EFO:0005321	334932	165	334767	EUR	36653562
GA01790	Molar Incisor Enamel Hypoplasia , Including Avohilmo	EFO:1001304	342499	513	341986	EUR	36653562
GA01791	Mandibular Prognathia , Including Avohilmo	HP:0000303	342499	303	342196	EUR	36653562
GA01792	Mandibular Retrognathia	HP:0000278	342499	1483	341016	EUR	36653562
GA01793	Oesophagitis	HP:0100633	293574	1318	292256	EUR	36653562
GA01794	Oesophageal Obstruction	EFO:1000908	293135	879	292256	EUR	36653562
GA01795	Diseases Of Oesophagus, Stomach And Duodenum	UBERON:0002114	342499	50243	292256	EUR	36653562
GA01796	Ulcer Of Oesophagus	HP:0004398	294096	1840	292256	EUR	36653562
GA01797	Ulcer Of Oesophagus, Drug-induced	HP:0004398	342499	125	342374	EUR	36653562
GA01798	Open Bite , Including Avohilmo	EFO:0008376	342499	1083	341416	EUR	36653562
GA01799	Open Bite That Required Surgery (Lefort1 Or BSSRO)	EFO:1001144	342499	207	342292	EUR	36653562
GA01800	Diseases Of Oral Cavity, Salivary Glands And Jaws	UBERON:0000165	342499	99981	242518	EUR	36653562
GA01801	Oral Leukoplakia And Related Diseases	MONDO:0045054	342499	1376	341123	EUR	36653562
GA01802	Oral Leukoplakia And Related Diseases, Including Avohilmo	MONDO:0045054	342499	2063	340436	EUR	36653562
GA01803	Oral Leukoplakia	HP:0002745	342499	434	342065	EUR	36653562
GA01804	Oral Leukoplakia, Including Avohilmo	HP:0002745	342499	606	341893	EUR	36653562
GA01805	Oral Lichen Ruber Planus, Hypothyreosis Or Thyroxin	EFO:1000726	342499	266	342233	EUR	36653562
GA01806	Oral Lichen Ruber Planus	EFO:1000726	342499	437	342062	EUR	36653562
GA01807	Oral Lichen Ruber Planus, Including Avohilmo	EFO:1000726	342499	1073	341426	EUR	36653562
GA01808	Oral Lichen Ruber Planus, Wide Definition	EFO:1000726	342499	4962	337537	EUR	36653562
GA01809	Oral Lichen Ruber Planus Wide, Hypothyreosis Or Thyroxin	EFO:1000726	342499	1098	341401	EUR	36653562
GA01810	Other Diseases Of Anus And Rectum	UBERON:0001052	285327	8644	276683	EUR	36653562
GA01811	Other Diseases Of The Digestive System	EFO:0000405	342499	14295	328204	EUR	36653562
GA01812	Other Diseases Of The Digestive System	EFO:0000405	337472	9268	328204	EUR	36653562
GA01813	Other Diseases Of Stomach And Duodenum	UBERON:0002114	293849	1593	292256	EUR	36653562
GA01814	Other Noninfective Gastroenteritis And Colitis	EFO:1001463	334277	7014	327263	EUR	36653562
GA01815	Other Functional Intestinal Disorders	EFO:0000405	290808	14125	276683	EUR	36653562
GA01816	Other Gastritis (incl. Duodenitis)	EFO:0000217	298965	6709	292256	EUR	36653562
GA01817	Other Or Unspecified Ileus, Impaction Or Obstruction	MONDO:0004567	281818	5135	276683	EUR	36653562
GA01818	Other Inflammatory Liver Diseases	EFO:1000324	334580	1629	332951	EUR	36653562
GA01819	Other Diseases Of Intestine	UBERON:0000160	279352	2669	276683	EUR	36653562
GA01820	Other Diseases Of Peritoneum	UBERON:0002358	340874	1167	339707	EUR	36653562
GA01821	Other Diseases Of Pancreas	MONDO:0019034	302868	1485	301383	EUR	36653562
GA01822	Paralytic Ileus	HP:0002590	277625	942	276683	EUR	36653562
GA01823	Chronic Periapical Parodontitis	EFO:1001096	248104	5586	242518	EUR	36653562
GA01824	Perforation Of Oesophagus	EFO:1000987	292359	103	292256	EUR	36653562
GA01825	Chronic Periodontitis	EFO:0006343	246355	3837	242518	EUR	36653562
GA01826	Chronic Periodontitis, Complicated	EFO:0000649	342499	2118	340381	EUR	36653562
GA01827	Diseases Of Peritoneum	UBERON:0002358	342499	2792	339707	EUR	36653562
GA01828	Acute Peritonitis	EFO:0008588	341350	1643	339707	EUR	36653562
GA01830	Colitis, Primary Sclerosing, Strict Definition	EFO:0004268	341270	262	341008	EUR	36653562
GA01831	Peptic Ulcer	HP:0004398	292500	244	292256	EUR	36653562
GA01832	Diseases Of Pulp And Periapical Tissues	EFO:1001202	252907	10389	242518	EUR	36653562
GA01833	Dental Pulpitis 1, Only Avohilmo	EFO:1001139	342499	69451	273048	EUR	36653562
GA01834	Dental Pulpitis 3	EFO:1001139	342499	3724	338775	EUR	36653562
GA01835	Gastro-oesophageal Reflux Disease	EFO:0003948	315123	22867	292256	EUR	36653562
GA01836	Maxillary Retrognathism , Including Avohilmo	EFO:0007361	342499	389	342110	EUR	36653562
GA01837	Diseases Of Salivary Glands	MONDO:0008397	248024	5506	242518	EUR	36653562
GA01838	Scissor Bite , Including Avohilmo	EFO:0008376	342499	455	342044	EUR	36653562
GA01839	Supernumerary Teeth EXCLUDE Clefts And Syndromes	MONDO:0016576	342499	90	342409	EUR	36653562
GA01840	Supernumerary Teeth EXCLUDE Clefts And Syndromes , Including Avohilmo	MONDO:0016576	342202	188	342014	EUR	36653562
GA01841	Other Diseases Of Hard Tissues Of Teeth	MONDO:0002220	245252	2734	242518	EUR	36653562
GA01842	Disease Of Hard Tissues Of Teeth, NOS	MONDO:0002220	242629	111	242518	EUR	36653562
GA01843	Disorders Of Tooth Development And Eruption	GO:0044691	243910	1392	242518	EUR	36653562
GA01844	Toxic Liver Disease	EFO:0004228	333296	345	332951	EUR	36653562
GA01845	Ulcerative Colitis (strict) With PSC	EFO:0000729	331563	189	331374	EUR	36653562
GA01846	Ulcerative Colitis (strict Definition, Require KELA, Min 2 HDR)"	EFO:0000729	341859	4460	337399	EUR	36653562
GA01847	Umbilical Hernia	HP:0001537	301269	7476	293793	EUR	36653562
GA01848	Vascular Disorders Of The Intestines	MONDO:0003159	278237	1554	276683	EUR	36653562
GA01849	Ventral Hernia	EFO:1001866	300540	6747	293793	EUR	36653562
GA01850	Volvulus	EFO:1000989	277296	613	276683	EUR	36653562
GA01851	Any Mental Disorder	EFO:0000677	342499	87523	254976	EUR	36653562
GA01852	Tic Disorders	MONDO:0002420	342499	293	342206	EUR	36653562
GA01853	Cutaneous Abscess, Furuncle And Carbuncle	EFO:1001489	331057	7047	324010	EUR	36653562
GA01854	Acanthosis Nigricans	EFO:1000660	321986	83	321903	EUR	36653562
GA01855	Acne	EFO:0003894	331060	2313	328747	EUR	36653562
GA01856	Acne Conglobata	EFO:0003894	328863	116	328747	EUR	36653562
GA01857	Acquired Keratosis [keratoderma] Palmaris Et Plantaris	Orphanet:86919	321998	95	321903	EUR	36653562
GA01858	Actinic Keratosis	EFO:0002496	341281	9319	331962	EUR	36653562
GA01859	Allergic Contact Dermatitis	EFO:1000668	310755	3846	306909	EUR	36653562
GA01860	Androgenic Alopecia	EFO:0004191	182783	161	182622	EUR	36653562
GA01861	Alopecia Areata	EFO:0004192	329320	573	328747	EUR	36653562
GA01862	Apocrine Sweat Disorders, Other Sweat Gland Disorders	UBERON:0001820	328845	98	328747	EUR	36653562
GA01863	Atopic Dermatitis	EFO:0000274	318873	11964	306909	EUR	36653562
GA01864	Atrophic Disorders Of Skin	HP:0001075	325086	3183	321903	EUR	36653562
GA01865	Other Bullous Disorders	MONDO:0010540	341816	628	341188	EUR	36653562
GA01866	Bullous Disorders	EFO:0007187	342499	1311	341188	EUR	36653562
GA01867	Cellulitis	EFO:0003035	329785	5775	324010	EUR	36653562
GA01868	Chloasma	EFO:0003963	321984	81	321903	EUR	36653562
GA01869	Chronic Ulcer Of Skin, Not Elsewhere Classified	EFO:0007066	323481	1578	321903	EUR	36653562
GA01870	Cutis Laxa Senilis	MONDO:0016175	332129	167	331962	EUR	36653562
GA01871	Decubitus Ulcer And Pressure Area	EFO:0007067	323188	1285	321903	EUR	36653562
GA01872	Nummular Dermatitis	MONDO:0002406	308777	1868	306909	EUR	36653562
GA01873	Dermatitis Herpetiformis	EFO:1000684	341623	435	341188	EUR	36653562
GA01874	Dermatitis And Eczema	HP:0000964	342499	35590	306909	EUR	36653562
GA01875	Dyshidrosis [pompholyx]	EFO:1000688	307264	355	306909	EUR	36653562
GA01876	Other Epidermal Thickening	HP:0011368	322862	959	321903	EUR	36653562
GA01877	Erythema Intertrigo	MONDO:0021340	307380	471	306909	EUR	36653562
GA01878	Erythema Multiforme	EFO:1000694	331815	545	331270	EUR	36653562
GA01879	Erythema Nodosum	HP:0012219	331994	724	331270	EUR	36653562
GA01880	Other Erythematous Conditions	EFO:0000684	332036	766	331270	EUR	36653562
GA01881	Universal Erythroderma, KELA Reimbursement	MONDO:0017787	331629	359	331270	EUR	36653562
GA01882	Exfoliative Dermatitis	EFO:0009456	307178	269	306909	EUR	36653562
GA01883	Factitial Dermatitis	MONDO:0002406	322030	127	321903	EUR	36653562
GA01884	Other Follicular Disorders	EFO:1000701	330380	1633	328747	EUR	36653562
GA01885	Follicular Cysts Of Skin And Subcutaneous Tissue	HP:0001482	333528	4781	328747	EUR	36653562
GA01886	Dermatitis Due To Ingested Food	EFO:1000773	307773	864	306909	EUR	36653562
GA01887	Granuloma Annulare	EFO:1000704	322214	311	321903	EUR	36653562
GA01888	Granulomatous Disorders Of Skin And Subcutaneous Tissue	EFO:0000701	322505	602	321903	EUR	36653562
GA01890	Other Nonscarring Hair Loss	MONDO:0004907	328910	163	328747	EUR	36653562
GA01891	Cicatricial Alopecia [scarring Hair Loss]	EFO:1002028	328908	161	328747	EUR	36653562
GA01892	Hidradenitis Suppurativa	EFO:1000710	329547	800	328747	EUR	36653562
GA01893	Hirsutism	HP:0001007	329147	400	328747	EUR	36653562
GA01894	Hypertrophic Scar	EFO:0007747	323197	1294	321903	EUR	36653562
GA01895	Impetigo	EFO:1000714	325064	1054	324010	EUR	36653562
GA01896	Infective Dermatitis	MONDO:0002406	309879	2970	306909	EUR	36653562
GA01897	Infections Of The Skin And Subcutaneous Tissue	HP:0001482	342499	18489	324010	EUR	36653562
GA01898	Other Local Infections Of Skin And Subcutaneous Tissue	EFO:0004766	326394	2384	324010	EUR	36653562
GA01899	Dermatitis Due To Substances Taken Internally	EFO:1000773	309104	2195	306909	EUR	36653562
GA01900	Lichen Planus	EFO:1000726	334116	3141	330975	EUR	36653562
GA01901	Lichen Planus, Including Avohilmo	EFO:1000726	342499	4343	338156	EUR	36653562
GA01902	Lichen Sclerosus Et Atrophicus	MONDO:0007899	323887	1984	321903	EUR	36653562
GA01903	Lichen Simplex Chronicus	EFO:1000740	307681	772	306909	EUR	36653562
GA01904	Other Localized Connective Tissue Disorders	EFO:1001986	322317	414	321903	EUR	36653562
GA01905	Localized Scleroderma [morphea]	EFO:1001993	322208	305	321903	EUR	36653562
GA01906	Lupus Erythematosus	MONDO:0004670	322472	569	321903	EUR	36653562
GA01907	Acute Lymphadenitis	MONDO:0002052	325625	1615	324010	EUR	36653562
GA01908	Nail Dystrophy	HP:0008404	328891	144	328747	EUR	36653562
GA01909	Ingrowing Nail	UBERON:0001705	330052	1305	328747	EUR	36653562
GA01910	Onycholysis	MONDO:0008582	328874	127	328747	EUR	36653562
GA01911	Nail Disorders	HP:0008404	330703	1956	328747	EUR	36653562
GA01912	Necrobiosis Lipoidica, Not Elsewhere Classified	EFO:1000738	322046	143	321903	EUR	36653562
GA01913	Other And Unspecified Skin Changes Due To Chronic Exposure To Nonionizing Radiation	EFO:0000684	332279	317	331962	EUR	36653562
GA01914	Other Contact Dermatitis	MONDO:0006596	309137	2228	306909	EUR	36653562
GA01915	Other Disorders Of Skin And Subcutaneous Tissue, Not Elsewhere Classified	EFO:0000701	325757	3854	321903	EUR	36653562
GA01916	Other Infiltrative Disorders Of Skin And Subcutaneous Tissue	EFO:0000701	322004	101	321903	EUR	36653562
GA01917	Other Melanin Hyperpigmentation	EFO:0021835	322351	448	321903	EUR	36653562
GA01918	Other Disorders Of Skin And Subcutaneous Tissue	EFO:0000701	342499	20596	321903	EUR	36653562
GA01919	Other Disorders Of Pigmentation	EFO:1000682	322858	955	321903	EUR	36653562
GA01920	Papulosquamous Disorders	EFO:0009692	342499	11524	330975	EUR	36653562
GA01921	Other Papulosquamous Disorders	EFO:0009692	331209	234	330975	EUR	36653562
GA01922	Pityriasis Lichenoides Chronica	EFO:1000665	331068	93	330975	EUR	36653562
GA01923	Parapsoriasis	EFO:1000747	331400	425	330975	EUR	36653562
GA01924	Bullous Pemphigoid	EFO:0007187	341626	438	341188	EUR	36653562
GA01925	Pemphigus	EFO:1000749	341330	142	341188	EUR	36653562
GA01926	Perioral Dermatitis	EFO:1001305	329135	388	328747	EUR	36653562
GA01927	Pigmented Purpuric Dermatosis	MONDO:0008248	322116	213	321903	EUR	36653562
GA01928	Pilonidal Cyst	HP:0010769	326424	2414	324010	EUR	36653562
GA01929	Pityriasis Rosea	EFO:1000756	331136	161	330975	EUR	36653562
GA01930	Polymorphous Light Eruption	MONDO:0041182	332125	163	331962	EUR	36653562
GA01931	Other Prurigo	MONDO:0026045	307154	245	306909	EUR	36653562
GA01932	Prurigo Nodularis	MONDO:0026045	307437	528	306909	EUR	36653562
GA01933	Pruritus	HP:0000989	309446	2537	306909	EUR	36653562
GA01934	Arthropathic Psoriasis	EFO:0003778	333887	2912	330975	EUR	36653562
GA01935	Guttate Psoriasis	MONDO:0023297	331275	300	330975	EUR	36653562
GA01936	Other And Unspecified Psoriasis	EFO:0000676	332449	1474	330975	EUR	36653562
GA01938	Pustulosis Palmaris Et Plantaris	MONDO:0015597	331944	969	330975	EUR	36653562
GA01939	Psoriasis Vulgaris	EFO:1001494	335993	5018	330975	EUR	36653562
GA01940	Psoriasis	EFO:0000676	339050	8075	330975	EUR	36653562
GA01941	Pyoderma	HP:0000999	324484	474	324010	EUR	36653562
GA01942	Pyoderma Gangrenosum	EFO:0006835	322030	127	321903	EUR	36653562
GA01943	Pyogenic Granuloma	MONDO:0022096	322263	360	321903	EUR	36653562
GA01944	Scar Conditions And Fibrosis Of Skin	EFO:0007183	322794	891	321903	EUR	36653562
GA01945	Seborrhoeic Dermatitis	EFO:1000764	309188	2279	306909	EUR	36653562
GA01946	Seborrhoeic Keratosis	EFO:1000720	326584	4681	321903	EUR	36653562
GA01947	Striae Atrophicae	HP:0001065	322145	242	321903	EUR	36653562
GA01948	Ulcer Of Lower Limb, Not Elsewhere Classified	EFO:0007068	325135	3232	321903	EUR	36653562
GA01949	Allergic Urticaria	EFO:1000669	333382	2112	331270	EUR	36653562
GA01950	Cholinergic Urticaria	EFO:1000679	331383	113	331270	EUR	36653562
GA01951	Urticaria Due To Cold And Heat	EFO:0009516	331446	176	331270	EUR	36653562
GA01952	Dermatographic Urticaria	EFO:1000685	332930	1660	331270	EUR	36653562
GA01953	Idiopathic Urticaria	MONDO:0044211	331720	450	331270	EUR	36653562
GA01954	Urticaria	EFO:0005531	340278	9008	331270	EUR	36653562
GA01955	Other And Unspecified Vasculitis Limited To Skin	EFO:0000778	322429	526	321903	EUR	36653562
GA01956	Vitiligo	EFO:0004208	322126	223	321903	EUR	36653562
GA01957	Xerosis Cutis	MONDO:0003291	322172	269	321903	EUR	36653562
GA01958	Abscess Of Tendon Sheath	EFO:1000561	253252	130	253122	EUR	36653562
GA01959	Achilles Tendinitis	EFO:0600078	251615	2784	248831	EUR	36653562
GA01960	Adhesive Capsulitis Of Shoulder	EFO:1000941	258023	4901	253122	EUR	36653562
GA01961	Algoneurodystrophy	MONDO:0001859	326487	770	325717	EUR	36653562
GA01962	Other Acquired Deformities Of Ankle And Foot	EFO:0009615	221509	186	221323	EUR	36653562
GA01963	Ankylosis Of Joint	MONDO:0002257	221456	133	221323	EUR	36653562
GA01964	Ankylosing Spondylitis	EFO:0003898	251394	2563	248831	EUR	36653562
GA01965	Ankylosing Spondylitis, Strict Definition	EFO:0003898	341197	1073	340124	EUR	36653562
GA01966	Arthropathies In Other Diseases Classified Elsewhere	EFO:0000318	222258	935	221323	EUR	36653562
GA01967	Arthropathies	MONDO:0022208	342499	121176	221323	EUR	36653562
GA01968	Arthrosis	EFO:1000999	286253	64930	221323	EUR	36653562
GA01969	Artrosis, Including Avohilmo	EFO:0005540	342499	84224	258275	EUR	36653562
GA01970	Gonarthrosis, Primary, With Knee Surgery	EFO:0002430	323820	16630	307190	EUR	36653562
GA01971	Coxarthrosis,"	EFO:1000786	240784	19461	221323	EUR	36653562
GA01972	Atlantoaxial Subluxation	HP:0032153	248985	154	248831	EUR	36653562
GA01973	Synovial Cyst Of Popliteal Space [Baker]	HP:0032072	254949	1827	253122	EUR	36653562
GA01974	Bicipital Tendinitis	MONDO:0004857	254290	1168	253122	EUR	36653562
GA01975	Other Disorders Of Bone Density And Structure	HP:0004348	326313	596	325717	EUR	36653562
GA01976	Other Bursal Cyst	HP:0032072	253460	338	253122	EUR	36653562
GA01977	Other Bursitis Of Elbow	MONDO:0001557	253264	142	253122	EUR	36653562
GA01978	Other Bursitis Of Hip	MONDO:0002471	253562	440	253122	EUR	36653562
GA01979	Other Bursitis Of Knee	MONDO:0002471	253424	302	253122	EUR	36653562
GA01980	Other Bursitis, Not Elsewhere Classified	EFO:0000684	253372	250	253122	EUR	36653562
GA01981	Calcaneal Spur	EFO:0007772	253393	271	253122	EUR	36653562
GA01982	Calcific Tendinitis Of Shoulder	MONDO:0001903	254584	1462	253122	EUR	36653562
GA01983	Calcific Tendinitis	MONDO:0001903	253335	213	253122	EUR	36653562
GA01984	Other Articular Cartilage Disorders	UBERON:0010996	221979	656	221323	EUR	36653562
GA01985	Cervical Disc Disorders	EFO:0009537	260812	11981	248831	EUR	36653562
GA01986	Cervicobrachial Syndrome	EFO:1000012	255157	6326	248831	EUR	36653562
GA01987	Cervicocranial Syndrome	EFO:0007165	251520	2689	248831	EUR	36653562
GA01988	Chondromalacia	MONDO:0002342	337412	713	336699	EUR	36653562
GA01989	Chronic Crepitant Synovitis/Bursitis Of Hand And Wrist/Periarthritis Of Wrist	HP:0009487	253450	328	253122	EUR	36653562
GA01990	Polyarteritis With Lung Involvement [Churg-Strauss]/EGPA	EFO:0007208	332204	89	332115	EUR	36653562
GA01991	Other Specified/Unspecified Systemic Involvement Of Connective Tissue	UBERON:0002384	333619	1504	332115	EUR	36653562
GA01992	Contracture Of Joint	EFO:0003899	221620	297	221323	EUR	36653562
GA01993	Other Crystal Arthropathies	MONDO:0022208	221708	385	221323	EUR	36653562
GA01994	Deforming Dorsopathies	MONDO:0009804	257349	8518	248831	EUR	36653562
GA01995	Other Specified/Unspecified Deforming Dorsopathies	EFO:0000778	249317	486	248831	EUR	36653562
GA01996	Radial Styloid Tenosynovitis [de Quervain]	EFO:1000891	254452	1330	253122	EUR	36653562
GA01997	Other Dermatomyositis	EFO:0000398	332241	126	332115	EUR	36653562
GA01998	Dermatopolymyositis, Unspecified	EFO:0000398	332246	131	332115	EUR	36653562
GA01999	Diastasis Of Muscle	EFO:1001833	253253	131	253122	EUR	36653562
GA02000	Infection Of Intervertebral Disc (pyogenic)	EFO:1001800	249083	252	248831	EUR	36653562
GA02001	Discitis, Unspecified	EFO:1000900	249183	352	248831	EUR	36653562
GA02002	Other Specified/Unspecified Disorders Of Synovium And Tendon +Other Specified/Unspecified Bursopathies	MONDO:0002528	254310	1188	253122	EUR	36653562
GA02003	Other/Unspecified Dorsalgia	EFO:0009734	261238	12407	248831	EUR	36653562
GA02004	Other Specified/Unspecified Dorsopathies	EFO:0000778	249719	888	248831	EUR	36653562
GA02005	Other Dorsopathies, Not Elsewhere Classified	EFO:0000684	318055	69224	248831	EUR	36653562
GA02006	Palmar Fascial Fibromatosis [Dupuytren]	EFO:1000438	257738	4616	253122	EUR	36653562
GA02007	Early Lumbar Disc Prolapse, Operated	EFO:1002005	342499	7364	335135	EUR	36653562
GA02008	Enteropathic Arthropathies	EFO:0000706	221877	554	221323	EUR	36653562
GA02009	Enthesopathies Of Lower Limb, Excluding Foot	EFO:0009512	255014	6183	248831	EUR	36653562
GA02010	Other/Unspecified Enthesopathies, Not Elsewhere Classified	EFO:0000684	255575	2453	253122	EUR	36653562
GA02011	Other Enthesopathies	EFO:0030051	262363	9241	253122	EUR	36653562
GA02012	Fatigue Fracture Of Vertebra	HP:0012378	248922	91	248831	EUR	36653562
GA02013	Fibroblastic Disorders	EFO:0009432	260196	7074	253122	EUR	36653562
GA02014	Other Fibroblastic Disorders	EFO:0009432	253216	94	253122	EUR	36653562
GA02015	Fibromyalgia	EFO:0005687	255063	1941	253122	EUR	36653562
GA02016	Flat Foot [pes Planus] (acquired)	EFO:0003874	223657	2334	221323	EUR	36653562
GA02017	Ankylosing Hyperostosis [Forestier]	EFO:0007236	249145	314	248831	EUR	36653562
GA02018	Ganglion	UBERON:0000045	259613	6491	253122	EUR	36653562
GA02019	Giant Cell Arteritis	EFO:1001209	332999	884	332115	EUR	36653562
GA02020	Gluteal Tendinitis	MONDO:0004857	249529	698	248831	EUR	36653562
GA02021	Gout	EFO:0004274	228784	7461	221323	EUR	36653562
GA02022	Hallux Rigidus	HP:0025004	225345	4022	221323	EUR	36653562
GA02023	Hallux Valgus (acquired)	HP:0001822	234690	13367	221323	EUR	36653562
GA02024	Other Hammer Toe(s) (acquired)	EFO:1001336	226381	5058	221323	EUR	36653562
GA02025	Thrombotic Microangiopathy	MONDO:0019737	332264	149	332115	EUR	36653562
GA02026	Hypersensitivity Angiitis	EFO:1000784	332242	127	332115	EUR	36653562
GA02027	Hypermobility Syndrome	MONDO:0001798	333411	1296	332115	EUR	36653562
GA02028	Iliotibial Band Syndrome	MONDO:0015167	249063	232	248831	EUR	36653562
GA02029	Impingement Syndrome Of Shoulder	EFO:1001178	260959	7837	253122	EUR	36653562
GA02030	Infective Bursitis	MONDO:0002471	253782	660	253122	EUR	36653562
GA02031	Other Infective (teno)synovitis	EFO:0008997	253218	96	253122	EUR	36653562
GA02032	Other Intervertebral Disc Disorders	EFO:1001800	282191	33360	248831	EUR	36653562
GA02033	Juvenile Rheuma	EFO:1001988	221962	639	221323	EUR	36653562
GA02034	Juvenile Osteochondrosis	EFO:0008577	337547	848	336699	EUR	36653562
GA02035	Kyphosis	HP:0002808	249104	273	248831	EUR	36653562
GA02036	Lateral Epicondylitis	EFO:1001896	256887	3765	253122	EUR	36653562
GA02037	Other Specified Acquired Deformities Of Limbs	MONDO:0017427	221438	115	221323	EUR	36653562
GA02038	Unequal Limb Length (acquired)	HP:0100559	221531	208	221323	EUR	36653562
GA02039	Pain In Limb	HP:0009763	278804	25682	253122	EUR	36653562
GA02040	Low Back Pain	HP:0003419	273994	25163	248831	EUR	36653562
GA02041	Lower Back Pain Or/And Sciatica	HP:0011868	342499	36033	306466	EUR	36653562
GA02042	Mixed Connective Tissue Disease	EFO:0007374	342499	1641	340858	EUR	36653562
GA02043	Medial Epicondylitis	EFO:1001887	254038	916	253122	EUR	36653562
GA02044	Meniscus Derangement	HP:0032190	243080	21757	221323	EUR	36653562
GA02045	Metatarsalgia	EFO:1001370	255449	2327	253122	EUR	36653562
GA02046	Microscopic Polyangiitis	EFO:1000784	340903	126	340777	EUR	36653562
GA02047	Monoarthritis, Not Elsewhere Classified	EFO:0000684	222483	1160	221323	EUR	36653562
GA02048	Multifocal Fibrosclerosis	MONDO:0009230	332265	150	332115	EUR	36653562
GA02049	Disorders Of Muscles	EFO:0009692	255744	2622	253122	EUR	36653562
GA02050	Muscle Wasting And Atrophy, Not Elsewhere Classified	EFO:0009851	253263	141	253122	EUR	36653562
GA02052	Contracture Of Muscle	EFO:0003899	253212	90	253122	EUR	36653562
GA02053	Other Disorders Of The Musculoskeletal System And Connective Tissue	UBERON:0001744	342499	3490	339009	EUR	36653562
GA02054	Myalgia	HP:0003326	259119	5997	253122	EUR	36653562
GA02055	Myositis	EFO:0000783	253734	612	253122	EUR	36653562
GA02056	Necrotizing Fasciitis	MONDO:0004830	253203	81	253122	EUR	36653562
GA02057	Other Specified/Unspecified Necrotizing Vasculopathies	EFO:0000778	332446	331	332115	EUR	36653562
GA02058	Neuralgia And Neuritis, Unspecified	EFO:1000843	254363	1241	253122	EUR	36653562
GA02059	Olecranon Bursitis	MONDO:0001557	254626	1504	253122	EUR	36653562
GA02060	Other Osteochondropathies	EFO:0030051	338549	1850	336699	EUR	36653562
GA02061	Osteomalacia	EFO:1002027	325922	205	325717	EUR	36653562
GA02062	Osteomyelitis	EFO:0003102	327249	1532	325717	EUR	36653562
GA02063	Osteonecrosis	EFO:0004259	326923	1206	325717	EUR	36653562
GA02064	Osteopathy In Diseases Classified Elsewhere	EFO:0000318	325859	142	325717	EUR	36653562
GA02065	Osteoporosis	EFO:0003882	332020	6303	325717	EUR	36653562
GA02066	Other Joint Disorders	EFO:0009692	294075	72752	221323	EUR	36653562
GA02067	Other Overlap Syndromes	Orphanet:331193	332556	441	332115	EUR	36653562
GA02068	Paget Disease	MONDO:0021165	325819	102	325717	EUR	36653562
GA02069	Palindromic Rheumatism	MONDO:0001332	221582	259	221323	EUR	36653562
GA02070	Panniculitis Affecting Regions Of Neck And Back	HP:0002162	249825	994	248831	EUR	36653562
GA02071	Panniculitis, Unspecified	EFO:1000746	253362	240	253122	EUR	36653562
GA02072	Recurrent Dislocation Of Patella	MONDO:0008606	222767	1444	221323	EUR	36653562
GA02073	Patellar Tendinitis	MONDO:0004857	249214	383	248831	EUR	36653562
GA02074	Peroneal Tendinitis	MONDO:0004857	249131	300	248831	EUR	36653562
GA02075	Plantar Fascial Fibromatosis	EFO:1000481	255546	2424	253122	EUR	36653562
GA02076	Polyarteritis Nodosa	EFO:0009012	332280	165	332115	EUR	36653562
GA02077	Polyarthritis, Unspecified	EFO:0009734	222230	907	221323	EUR	36653562
GA02078	Polymyalgia Rheumatica	EFO:0008518	335154	3039	332115	EUR	36653562
GA02079	Polymyositis	EFO:0003063	332323	208	332115	EUR	36653562
GA02080	Postprocedural Musculoskeletal Disorders, Not Elsewhere Classified	EFO:0000540	340511	1502	339009	EUR	36653562
GA02081	Prepatellar Bursitis	MONDO:0002471	254185	1063	253122	EUR	36653562
GA02082	Psoas Tendinitis	MONDO:0004857	248914	83	248831	EUR	36653562
GA02083	Psoriatic Arthropathies	EFO:0003778	224099	2776	221323	EUR	36653562
GA02084	Pyogenic Arthritis	EFO:1001351	223126	1803	221323	EUR	36653562
GA02085	Radiculopathy	MONDO:0002959	253760	4929	248831	EUR	36653562
GA02086	Reactive Arthropathies	EFO:0007460	223863	2540	221323	EUR	36653562
GA02087	Recurrent Dislocation And Subluxation Of Joint	HP:0032153	223334	2011	221323	EUR	36653562
GA02088	Rheumatoid Arthritis	EFO:0000685	232501	11178	221323	EUR	36653562
GA02089	Rheumatism, Unspecified	MONDO:0001332	257372	4250	253122	EUR	36653562
GA02090	Rotator Cuff Syndrome	EFO:1001250	274320	21198	253122	EUR	36653562
GA02091	Other Rupture Of Muscle	HP:0100550	253244	122	253122	EUR	36653562
[truncated: 6,548 more rows]
